# Supplementary material for: Understanding the role of potential pathways and its components including hypoxia and immune system in case of oral cancer
Source: Sci Rep. 2021 Oct 1;11:19576. doi: 10.1038/s41598-021-98031-7 (PMC8486818; doi:10.1038/s41598-021-98031-7)
Supplement: Supplementary file 1 — Supplementary Information 1. [file 41598_2021_98031_MOESM1_ESM.xlsx]

## Sheet: Sheet1
		This fsupplementary data 1 contains all the DEGs and enriched pathways for all the datasets and all the grades. It also contains the fold changes and the p-values values for all the genes. The enriched pathways are also with the respective p-values.

## Sheet: GSE84846stageIvsII
Gene.symbol	adj.P.Val	P.Value	logFC	Gene.symbol	Gene.title
AGR2	0.989	0.117642	1.29379	AGR2	anterior gradient 2, protein disulphide isomerase family member
PRG4	0.989	0.034006	1.27976	PRG4	proteoglycan 4
TFPI2	0.989	0.0126558	1.22248	TFPI2	tissue factor pathway inhibitor 2
PIP	0.989	0.20032	1.18946	PIP	prolactin induced protein
CSF3	0.989	0.029239	1.17703	CSF3	colony stimulating factor 3
LINC00302	0.989	0.0767722	1.15069	LINC00302	long intergenic non-protein coding RNA 302
SCARA5	0.989	0.0139989	1.10748	SCARA5	scavenger receptor class A member 5
ATP2C2	0.989	0.0289879	1.08472	ATP2C2	ATPase secretory pathway Ca2+ transporting 2
TNNT1	0.989	0.0511425	1.0727	TNNT1	troponin T1, slow skeletal type
WISP2	0.989	0.114818	1.06679	WISP2	WNT1 inducible signaling pathway protein 2
MUC7	0.989	0.0970661	1.02106	MUC7	mucin 7, secreted
STATH	0.989	0.285159	1.01574	STATH	statherin
	0.989	0.125421	0.997834
MUM1L1	0.989	0.0117225	0.993187	MUM1L1	MUM1 like 1
MYOC	0.989	0.0911453	0.984075	MYOC	myocilin
PYGM	0.989	0.126862	0.966215	PYGM	phosphorylase, glycogen, muscle
EEF1A2	0.989	0.110577	0.965461	EEF1A2	eukaryotic translation elongation factor 1 alpha 2
SERPINB5	0.989	0.0548874	0.929725	SERPINB5	serpin family B member 5
SMTN	0.989	0.0046948	0.928346	SMTN	smoothelin
TTN	0.989	0.306252	0.909283	TTN	titin
	0.989	0.150089	0.900174
GREM2	0.989	0.0269522	0.898182	GREM2	gremlin 2, DAN family BMP antagonist
NT5E	0.989	0.0112763	0.896611	NT5E	5'-nucleotidase ecto
KRT14	0.989	0.0640473	0.896178	KRT14	keratin 14
LCE3B	0.989	0.111098	0.894606	LCE3B	late cornified envelope 3B
SRPX	0.989	0.0445479	0.884537	SRPX	sushi repeat containing protein, X-linked
KCNJ12	0.989	0.056063	0.8808	KCNJ12	potassium voltage-gated channel subfamily J member 12
	0.989	0.0703588	0.878945
MT1A	0.989	0.225442	0.876663	MT1A	metallothionein 1A
MPRIP	0.989	0.0006281	0.873291	MPRIP	myosin phosphatase Rho interacting protein
NT5E	0.989	0.021198	0.870678	NT5E	5'-nucleotidase ecto
SCGB2A2	0.989	0.0981838	0.869048	SCGB2A2	secretoglobin family 2A member 2
DDR2	0.989	0.0624023	0.864664	DDR2	discoidin domain receptor tyrosine kinase 2
	0.989	0.177005	0.863638
LOC100507537	0.989	0.258966	0.855061	LOC100507537	uncharacterized LOC100507537
AADACL2	0.989	0.126298	0.852682	AADACL2	arylacetamide deacetylase like 2
AJAP1	0.989	0.0611047	0.8466	AJAP1	adherens junctions associated protein 1
DLK1	0.989	0.1161	0.845598	DLK1	delta like non-canonical Notch ligand 1
LINC00707	0.989	0.0419707	0.84138	LINC00707	long intergenic non-protein coding RNA 707
MARK2	0.989	0.0067903	0.840363	MARK2	microtubule affinity regulating kinase 2
AHNAK2	0.989	0.0497074	0.837796	AHNAK2	AHNAK nucleoprotein 2
CLCA2	0.989	0.0482553	0.835595	CLCA2	chloride channel accessory 2
AHNAK2	0.989	0.0361729	0.824598	AHNAK2	AHNAK nucleoprotein 2
ATP2A2	0.989	0.0054626	0.823166	ATP2A2	ATPase sarcoplasmic/endoplasmic reticulum Ca2+ transporting 2
MAFA	0.989	0.0756589	0.818222	MAFA	MAF bZIP transcription factor A
PPP1R1A	0.989	0.187369	0.818036	PPP1R1A	protein phosphatase 1 regulatory inhibitor subunit 1A
HOMER2	0.989	0.0496544	0.81409	HOMER2	homer scaffolding protein 2
BPIFB2	0.989	0.162682	0.803415	BPIFB2	BPI fold containing family B member 2
GALNT5	0.989	0.0698418	0.797612	GALNT5	polypeptide N-acetylgalactosaminyltransferase 5
COL6A2	0.989	0.017747	0.793788	COL6A2	collagen type VI alpha 2 chain
CXADR	0.989	0.0919869	0.785652	CXADR	coxsackie virus and adenovirus receptor
BMP8B	0.989	0.206732	0.783511	BMP8B	bone morphogenetic protein 8b
SPTSSB	0.989	0.107704	0.782018	SPTSSB	serine palmitoyltransferase small subunit B
KRT14	0.989	0.0879309	0.776879	KRT14	keratin 14
MYOZ3	0.989	0.224014	0.776613	MYOZ3	myozenin 3
	0.989	0.175621	0.772046
CA3	0.989	0.360635	0.765415	CA3	carbonic anhydrase 3
LINC01133	0.989	0.14846	0.761515	LINC01133	long intergenic non-protein coding RNA 1133
PPBP	0.989	0.100549	0.761354	PPBP	pro-platelet basic protein
	0.989	0.1202	0.76116
MET	0.989	0.0372919	0.760354	MET	MET proto-oncogene, receptor tyrosine kinase
MMP10	0.989	0.262683	0.75987	MMP10	matrix metallopeptidase 10
	0.989	0.21475	0.75851
CRLF1	0.989	0.140701	0.757333	CRLF1	cytokine receptor like factor 1
FGF12	0.989	0.0678753	0.756011	FGF12	fibroblast growth factor 12
HSD17B1	0.989	0.0822759	0.753019	HSD17B1	hydroxysteroid 17-beta dehydrogenase 1
RIMS2	0.989	0.0720155	0.747239	RIMS2	regulating synaptic membrane exocytosis 2
LMOD3	0.989	0.136925	0.745587	LMOD3	leiomodin 3
ATP2A2	0.989	0.0059212	0.744686	ATP2A2	ATPase sarcoplasmic/endoplasmic reticulum Ca2+ transporting 2
	0.989	0.131949	0.744525
CRMP1	0.989	0.0472293	0.741913	CRMP1	collapsin response mediator protein 1
CKMT1A	0.989	0.079892	0.741591	CKMT1A	creatine kinase, mitochondrial 1A
LAMA3	0.989	0.0809443	0.738961	LAMA3	laminin subunit alpha 3
ZG16B	0.989	0.409388	0.738946	ZG16B	zymogen granule protein 16B
NGEF	0.989	0.0527736	0.73725	NGEF	neuronal guanine nucleotide exchange factor
HS6ST2	0.989	0.140171	0.732751	HS6ST2	heparan sulfate 6-O-sulfotransferase 2
	0.989	0.0035943	0.73255
COL12A1	0.989	0.028722	0.73084	COL12A1	collagen type XII alpha 1 chain
SAP25	0.989	0.0892327	0.727668	SAP25	Sin3A associated protein 25
CLEC4G	0.989	0.0824326	0.7257	CLEC4G	C-type lectin domain family 4 member G
PYGL	0.989	0.0228772	0.72402	PYGL	phosphorylase, glycogen, liver
GPT2	0.989	0.0405924	0.7238	GPT2	glutamic--pyruvic transaminase 2
DIAPH2	0.989	0.0359737	0.723444	DIAPH2	diaphanous related formin 2
LYPD6B	0.989	0.0284472	0.721027	LYPD6B	LY6/PLAUR domain containing 6B
TSPAN8	0.989	0.22849	0.718622	TSPAN8	tetraspanin 8
C6orf58	0.989	0.159362	0.71845	C6orf58	chromosome 6 open reading frame 58
PI16	0.989	0.0996784	0.71728	PI16	peptidase inhibitor 16
F3	0.989	0.0658702	0.71581	F3	coagulation factor III, tissue factor
FHL1	0.989	0.210356	0.715036	FHL1	four and a half LIM domains 1
NLRP2	0.989	0.109672	0.714795	NLRP2	NLR family pyrin domain containing 2
GDF10	0.989	0.123768	0.713219	GDF10	growth differentiation factor 10
CGREF1	0.989	0.0841669	0.709064	CGREF1	cell growth regulator with EF-hand domain 1
CILP	0.989	0.248865	0.708932	CILP	cartilage intermediate layer protein
HBD	0.989	0.126011	0.708892	HBD	hemoglobin subunit delta
	0.989	0.0993347	0.708855
CXCL2	0.989	0.0808883	0.707667	CXCL2	C-X-C motif chemokine ligand 2
PLA2G2A	0.989	0.243437	0.706825	PLA2G2A	phospholipase A2 group IIA
KRT16P2	0.989	0.187782	0.703766	KRT16P2	keratin 16 pseudogene 2
SCGB2A1	0.989	0.161843	0.703515	SCGB2A1	secretoglobin family 2A member 1
CHRDL1	0.989	0.256503	0.702823	CHRDL1	chordin like 1
LAMC3	0.989	0.0591438	0.700918	LAMC3	laminin subunit gamma 3
XIST	0.989	0.552939	0.70089	XIST	X inactive specific transcript (non-protein coding)
HTRA3	0.989	0.0415346	0.697574	HTRA3	HtrA serine peptidase 3
ACTN2	0.989	0.449009	0.694997	ACTN2	actinin alpha 2
	0.989	0.159706	0.694906
MYL3	0.989	0.147639	0.694151	MYL3	myosin light chain 3
CDSN	0.989	0.227357	0.692918	CDSN	corneodesmosin
RSPO3	0.989	0.0065587	0.692147	RSPO3	R-spondin 3
COL6A2	0.989	0.0554261	0.690078	COL6A2	collagen type VI alpha 2 chain
NEB	0.989	0.346196	0.689832	NEB	nebulin
HRASLS	0.989	0.111159	0.689433	HRASLS	HRAS like suppressor
CRISP2	0.989	0.228243	0.689057	CRISP2	cysteine rich secretory protein 2
MYLK2	0.989	0.212025	0.686878	MYLK2	myosin light chain kinase 2
SEMA3D	0.989	0.029645	0.686594	SEMA3D	semaphorin 3D
MYH6	0.989	0.146079	0.686385	MYH6	myosin heavy chain 6
ITLN1	0.989	0.138713	0.684603	ITLN1	intelectin 1
TFF1	0.989	0.145266	0.683506	TFF1	trefoil factor 1
TFF1	0.989	0.0976652	0.682069	TFF1	trefoil factor 1
MET	0.989	0.0421059	0.681167	MET	MET proto-oncogene, receptor tyrosine kinase
NT5E	0.989	0.0262186	0.680638	NT5E	5'-nucleotidase ecto
GSTO2	0.989	0.159326	0.680325	GSTO2	glutathione S-transferase omega 2
GRB14	0.989	0.171982	0.678727	GRB14	growth factor receptor bound protein 14
ASS1	0.989	0.0058743	0.678321	ASS1	argininosuccinate synthase 1
PKP3	0.989	0.291801	0.676902	PKP3	plakophilin 3
KRT17	0.989	0.142441	0.674519	KRT17	keratin 17
FN1	0.989	0.115283	0.673155	FN1	fibronectin 1
POTEM	0.989	0.342442	0.670455	POTEM	POTE ankyrin domain family member M
MYBPC1	0.989	0.40948	0.668914	MYBPC1	myosin binding protein C, slow type
CHRDL2	0.989	0.130293	0.667848	CHRDL2	chordin like 2
TMEM92	0.989	0.0258033	0.665676	TMEM92	transmembrane protein 92
ARHGAP33	0.989	0.231849	0.664451	ARHGAP33	Rho GTPase activating protein 33
HSD17B1	0.989	0.0752983	0.664381	HSD17B1	hydroxysteroid 17-beta dehydrogenase 1
LY6D	0.989	0.129971	0.664247	LY6D	lymphocyte antigen 6 complex, locus D
SCG5	0.989	0.0959018	0.662176	SCG5	secretogranin V
RPL4	0.989	0.314075	0.661746	RPL4	ribosomal protein L4
MYOT	0.989	0.435249	0.661465	MYOT	myotilin
	0.989	0.0106555	0.659768
GAS2L1P2	0.989	0.0026385	0.657388	GAS2L1P2	growth arrest specific 2 like 1 pseudogene 2
DHRS7C	0.989	0.205669	0.656711	DHRS7C	dehydrogenase/reductase 7C
KLF5	0.989	0.0922144	0.654122	KLF5	Kruppel like factor 5
IL17D	0.989	0.11829	0.652194	IL17D	interleukin 17D
KRT15	0.989	0.172272	0.650988	KRT15	keratin 15
	0.989	0.176616	0.650836
LAMC2	0.989	0.159996	0.650712	LAMC2	laminin subunit gamma 2
PLIN4	0.989	0.0139443	0.650207	PLIN4	perilipin 4
KRT33A	0.989	0.127808	0.648451	KRT33A	keratin 33A
	0.989	0.24878	0.646383
ALOX15B	0.989	0.203631	0.645529	ALOX15B	arachidonate 15-lipoxygenase, type B
CPXM2	0.989	0.102745	0.645121	CPXM2	carboxypeptidase X, M14 family member 2
LAMA3	0.989	0.1233	0.645115	LAMA3	laminin subunit alpha 3
PTRF	0.989	0.0019814	0.644114	PTRF	polymerase I and transcript release factor
COMP	0.989	0.178668	0.642045	COMP	cartilage oligomeric matrix protein
ITGA5	0.989	0.0335223	0.641718	ITGA5	integrin subunit alpha 5
MIB2	0.989	0.0141009	0.641341	MIB2	mindbomb E3 ubiquitin protein ligase 2
HBA2	0.989	0.213649	0.640997	HBA2	hemoglobin subunit alpha 2
SPTB	0.989	0.279735	0.640097	SPTB	spectrin beta, erythrocytic
	0.989	0.140157	0.639876
	0.989	0.31891	0.638088
LCE2C	0.989	0.381074	0.637975	LCE2C	late cornified envelope 2C
PPP2R3A	0.989	0.0557718	0.637457	PPP2R3A	protein phosphatase 2 regulatory subunit B''alpha
RAB7B	0.989	0.0236844	0.637362	RAB7B	RAB7B, member RAS oncogene family
FOXD1	0.989	0.052275	0.637283	FOXD1	forkhead box D1
	0.989	0.0074673	0.636802
FOSB	0.989	0.204505	0.63665	FOSB	FosB proto-oncogene, AP-1 transcription factor subunit
	0.989	0.152283	0.636646
RNF39	0.989	0.0342212	0.636464	RNF39	ring finger protein 39
COL3A1	0.989	0.0164163	0.636159	COL3A1	collagen type III alpha 1 chain
EZR	0.989	0.309358	0.635351	EZR	ezrin
FNDC5	0.989	0.0840285	0.634915	FNDC5	fibronectin type III domain containing 5
KRT5	0.989	0.0916637	0.634611	KRT5	keratin 5
LMOD2	0.989	0.394035	0.633726	LMOD2	leiomodin 2
SORCS2	0.989	0.0506191	0.632763	SORCS2	sortilin related VPS10 domain containing receptor 2
	0.989	0.0924948	0.63209
RAB3B	0.989	0.0352829	0.631758	RAB3B	RAB3B, member RAS oncogene family
NR1D1	0.989	0.0318603	0.631705	NR1D1	nuclear receptor subfamily 1 group D member 1
C1orf64	0.989	0.0984233	0.630674	C1orf64	chromosome 1 open reading frame 64
GUCD1	0.989	0.0360978	0.629718	GUCD1	guanylyl cyclase domain containing 1
KLF5	0.989	0.157714	0.629184	KLF5	Kruppel like factor 5
SCGB3A1	0.989	0.414787	0.628832	SCGB3A1	secretoglobin family 3A member 1
MYOM3	0.989	0.0583289	0.628017	MYOM3	myomesin 3
FAM19A5	0.989	0.0308473	0.626882	FAM19A5	family with sequence similarity 19 member A5, C-C motif chemokine like
PITX2	0.989	0.230953	0.626636	PITX2	paired like homeodomain 2
	0.989	0.171902	0.625983
SDR16C5	0.989	0.121288	0.622836	SDR16C5	short chain dehydrogenase/reductase family 16C, member 5
FOXL2	0.989	0.135556	0.622083	FOXL2	forkhead box L2
EHF	0.989	0.183418	0.620601	EHF	ETS homologous factor
RCN3	0.989	0.0154912	0.620299	RCN3	reticulocalbin 3
AGBL1	0.989	0.216938	0.620121	AGBL1	ATP/GTP binding protein like 1
KIAA1324L	0.989	0.0377941	0.619236	KIAA1324L	KIAA1324 like
LAMA3	0.989	0.173787	0.618936	LAMA3	laminin subunit alpha 3
IL24	0.989	0.164155	0.618795	IL24	interleukin 24
	0.989	0.347699	0.618535
	0.989	0.0547054	0.618056
FLNC	0.989	0.125775	0.61659	FLNC	filamin C
SELE	0.989	0.227429	0.615428	SELE	selectin E
	0.989	0.0365579	0.610984
WFDC5	0.989	0.187142	0.609515	WFDC5	WAP four-disulfide core domain 5
MYOZ2	0.989	0.490768	0.609154	MYOZ2	myozenin 2
HBEGF	0.989	0.0435803	0.608943	HBEGF	heparin binding EGF like growth factor
GSDMC	0.989	0.146219	0.608539	GSDMC	gasdermin C
ITGA3	0.989	0.038757	0.608044	ITGA3	integrin subunit alpha 3
C8orf22	0.989	0.41361	0.608005	C8orf22	chromosome 8 open reading frame 22
GPC3	0.989	0.126761	0.607671	GPC3	glypican 3
MIR133A1	0.989	0.137986	0.606727	MIR133A1	microRNA 133a-1
SERPINB5	0.989	0.0956283	0.606727	SERPINB5	serpin family B member 5
TNNT3	0.989	0.499154	0.60622	TNNT3	troponin T3, fast skeletal type
ANK1	0.989	0.174604	0.60594	ANK1	ankyrin 1
TSHZ2	0.989	0.0407906	0.605529	TSHZ2	teashirt zinc finger homeobox 2
KRT24	0.989	0.372558	0.605448	KRT24	keratin 24
FAP	0.989	0.170722	0.603564	FAP	fibroblast activation protein alpha
	0.989	0.349284	0.602732
SDR16C5	0.989	0.0713273	0.602267	SDR16C5	short chain dehydrogenase/reductase family 16C, member 5
	0.989	0.349113	0.602021
	0.989	0.214259	0.601036
AP1M2	0.989	0.0116201	0.600633	AP1M2	adaptor related protein complex 1 mu 2 subunit
FOXA3	0.989	0.0375666	0.600472	FOXA3	forkhead box A3
FBXO17	0.989	0.0158183	0.600432	FBXO17	F-box protein 17
	0.989	0.0650594	0.600388
MYPN	0.989	0.151845	0.600294	MYPN	myopalladin
LTBP4	0.989	0.0426374	0.599774	LTBP4	latent transforming growth factor beta binding protein 4
PTGS2	0.989	0.242587	0.599424	PTGS2	prostaglandin-endoperoxide synthase 2
FLJ23867	0.989	0.0811434	0.599286	FLJ23867	uncharacterized protein FLJ23867
NELL1	0.989	0.134053	0.598636	NELL1	neural EGFL like 1
HNRNPA3	0.989	0.0436767	0.597879	HNRNPA3	heterogeneous nuclear ribonucleoprotein A3
DMBT1	0.989	0.501683	0.597165	DMBT1	deleted in malignant brain tumors 1
MVP	0.989	0.32109	0.597026	MVP	major vault protein
CAV1	0.989	0.139749	0.596782	CAV1	caveolin 1
	0.989	0.367097	0.594148
TPSAB1	0.989	0.0233604	0.592727	TPSAB1	tryptase alpha/beta 1
TUBA4A	0.989	0.0643134	0.592572	TUBA4A	tubulin alpha 4a
FOXF2	0.989	0.0133005	0.592455	FOXF2	forkhead box F2
HTRA3	0.989	0.139335	0.592226	HTRA3	HtrA serine peptidase 3
RASD1	0.989	0.220312	0.591879	RASD1	ras related dexamethasone induced 1
S100A2	0.989	0.130012	0.591105	S100A2	S100 calcium binding protein A2
NRAP	0.989	0.201368	0.590399	NRAP	nebulin related anchoring protein
CMYA5	0.989	0.366404	0.589734	CMYA5	cardiomyopathy associated 5
TTN	0.989	0.309213	0.588894	TTN	titin
PDE4DIP	0.989	0.287888	0.587796	PDE4DIP	phosphodiesterase 4D interacting protein
KRT16	0.989	0.261403	0.587351	KRT16	keratin 16
SDR9C7	0.989	0.306384	0.587276	SDR9C7	short chain dehydrogenase/reductase family 9C, member 7
PRNP	0.989	0.0829498	0.586263	PRNP	prion protein
FGFBP2	0.989	0.363579	0.58428	FGFBP2	fibroblast growth factor binding protein 2
PEBP4	0.989	0.14725	0.584065	PEBP4	phosphatidylethanolamine binding protein 4
ATP2A1	0.989	0.3006	0.583921	ATP2A1	ATPase sarcoplasmic/endoplasmic reticulum Ca2+ transporting 1
GDF10	0.989	0.0669164	0.583866	GDF10	growth differentiation factor 10
INHBA	0.989	0.103539	0.582955	INHBA	inhibin beta A subunit
LDB3	0.989	0.257389	0.582837	LDB3	LIM domain binding 3
IL11	0.989	0.144585	0.582179	IL11	interleukin 11
	0.989	0.0120332	0.582088
PPP1R15A	0.989	0.0114798	0.581786	PPP1R15A	protein phosphatase 1 regulatory subunit 15A
IGFL2	0.989	0.196239	0.581446	IGFL2	IGF like family member 2
PTHLH	0.989	0.190569	0.5814	PTHLH	parathyroid hormone like hormone
SPDEF	0.989	0.102895	0.581171	SPDEF	SAM pointed domain containing ETS transcription factor
PROM1	0.989	0.20985	0.58095	PROM1	prominin 1
DOCK6	0.989	0.0278272	0.580906	DOCK6	dedicator of cytokinesis 6
AZGP1	0.989	0.298421	0.579533	AZGP1	alpha-2-glycoprotein 1, zinc-binding
SERPINB2	0.989	0.328694	0.578802	SERPINB2	serpin family B member 2
PCOLCE2	0.989	0.310364	0.578223	PCOLCE2	procollagen C-endopeptidase enhancer 2
AEBP1	0.989	0.131623	0.57764	AEBP1	AE binding protein 1
LDB3	0.989	0.0862794	0.577635	LDB3	LIM domain binding 3
ALDH1A3	0.989	0.146616	0.576291	ALDH1A3	aldehyde dehydrogenase 1 family member A3
LUM	0.989	0.124143	0.575627	LUM	lumican
KANK4	0.989	0.288167	0.575345	KANK4	KN motif and ankyrin repeat domains 4
TCAP	0.989	0.476331	0.575298	TCAP	titin-cap
WDR72	0.989	0.301382	0.575085	WDR72	WD repeat domain 72
MUC5B	0.989	0.250666	0.574296	MUC5B	mucin 5B, oligomeric mucus/gel-forming
CORO6	0.989	0.158712	0.574257	CORO6	coronin 6
ZDHHC11	0.989	0.237775	0.57421	ZDHHC11	zinc finger DHHC-type containing 11
SLC26A2	0.989	0.0758466	0.573934	SLC26A2	solute carrier family 26 member 2
GPC1	0.989	0.0790829	0.572915	GPC1	glypican 1
HBEGF	0.989	0.0623641	0.572771	HBEGF	heparin binding EGF like growth factor
RAB7B	0.989	0.0576023	0.570736	RAB7B	RAB7B, member RAS oncogene family
TOR4A	0.989	0.0281059	0.570729	TOR4A	torsin family 4 member A
BMP4	0.989	0.0337786	0.570533	BMP4	bone morphogenetic protein 4
HDLBP	0.989	0.0433855	0.569963	HDLBP	high density lipoprotein binding protein
	0.989	0.188216	0.569466
MXRA8	0.989	0.0896161	0.568833	MXRA8	matrix remodeling associated 8
FGF18	0.989	0.0747132	0.568824	FGF18	fibroblast growth factor 18
MYOM1	0.989	0.265084	0.568592	MYOM1	myomesin 1
GPRC5A	0.989	0.129884	0.568289	GPRC5A	G protein-coupled receptor class C group 5 member A
HNRNPA3	0.989	0.0596838	0.567979	HNRNPA3	heterogeneous nuclear ribonucleoprotein A3
RPL7A	0.989	0.37374	0.567449	RPL7A	ribosomal protein L7a
SGMS2	0.989	0.0186439	0.566505	SGMS2	sphingomyelin synthase 2
MYOZ1	0.989	0.434751	0.56647	MYOZ1	myozenin 1
KCNN4	0.989	0.0594839	0.566102	KCNN4	potassium calcium-activated channel subfamily N member 4
PYGM	0.989	0.331448	0.56457	PYGM	phosphorylase, glycogen, muscle
CALU	0.989	0.0042235	0.564558	CALU	calumenin
GJB3	0.989	0.0292682	0.563326	GJB3	gap junction protein beta 3
AREG	0.989	0.183063	0.563266	AREG	amphiregulin
COL13A1	0.989	0.048469	0.563044	COL13A1	collagen type XIII alpha 1 chain
PKN2	0.989	0.0911842	0.562984	PKN2	protein kinase N2
	0.989	0.107515	0.562027
LAMB3	0.989	0.441893	0.560993	LAMB3	laminin subunit beta 3
CHPF	0.989	0.0218789	0.560974	CHPF	chondroitin polymerizing factor
	0.989	0.298073	0.560972
HOMER3	0.989	0.386337	0.560968	HOMER3	homer scaffolding protein 3
CAPNS2	0.989	0.317055	0.560547	CAPNS2	calpain small subunit 2
MBOAT2	0.989	0.115262	0.559505	MBOAT2	membrane bound O-acyltransferase domain containing 2
ITGB5	0.989	0.0093909	0.558221	ITGB5	integrin subunit beta 5
	0.989	0.015334	0.557953
MAPK13	0.989	0.0811959	0.557737	MAPK13	mitogen-activated protein kinase 13
ZNF595	0.989	0.184889	0.557389	ZNF595	zinc finger protein 595
NPDC1	0.989	0.0337261	0.557003	NPDC1	neural proliferation, differentiation and control 1
SLCO4A1	0.989	0.040057	0.556316	SLCO4A1	solute carrier organic anion transporter family member 4A1
IL24	0.989	0.216383	0.556039	IL24	interleukin 24
TFF3	0.989	0.177198	0.555921	TFF3	trefoil factor 3
KRT9	0.989	0.224074	0.555768	KRT9	keratin 9
SOX15	0.989	0.0727311	0.554747	SOX15	SRY-box 15
ZYX	0.989	0.0176111	0.553728	ZYX	zyxin
	0.989	0.0276784	0.553707
DNM1	0.989	0.0093056	0.5536	DNM1	dynamin 1
MAOB	0.989	0.128719	0.553283	MAOB	monoamine oxidase B
KANK2	0.989	0.0311498	0.55277	KANK2	KN motif and ankyrin repeat domains 2
CFH	0.989	0.0787235	0.552103	CFH	complement factor H
ADRA2C	0.989	0.133829	0.551652	ADRA2C	adrenoceptor alpha 2C
LVRN	0.989	0.0337327	0.551644	LVRN	laeverin
CXADR	0.989	0.157388	0.551056	CXADR	coxsackie virus and adenovirus receptor
DRD4	0.989	0.0214794	0.550866	DRD4	dopamine receptor D4
LRFN3	0.989	0.0213232	0.549656	LRFN3	leucine rich repeat and fibronectin type III domain containing 3
MAPKAPK3	0.989	0.0086195	0.549624	MAPKAPK3	mitogen-activated protein kinase-activated protein kinase 3
INHBA	0.989	0.0948104	0.549008	INHBA	inhibin beta A subunit
FOSL1	0.989	0.118023	0.548727	FOSL1	FOS like 1, AP-1 transcription factor subunit
CHST9	0.989	0.0706026	0.548678	CHST9	carbohydrate sulfotransferase 9
CKMT1A	0.989	0.0530683	0.548631	CKMT1A	creatine kinase, mitochondrial 1A
STBD1	0.989	0.0972879	0.548378	STBD1	starch binding domain 1
	0.989	0.294111	0.548357
FLG	0.989	0.396873	0.547931	FLG	filaggrin
SYT17	0.989	0.0803635	0.54759	SYT17	synaptotagmin 17
	0.989	0.0056484	0.547498
NKX3-1	0.989	0.2649	0.546463	NKX3-1	NK3 homeobox 1
KCNA7	0.989	0.210454	0.546071	KCNA7	potassium voltage-gated channel subfamily A member 7
SGCG	0.989	0.333068	0.545162	SGCG	sarcoglycan gamma
LTB4R2	0.989	0.102721	0.545143	LTB4R2	leukotriene B4 receptor 2
WNT2B	0.989	0.0762436	0.544787	WNT2B	Wnt family member 2B
CLMP	0.989	0.172882	0.544667	CLMP	CXADR like membrane protein
OLFM4	0.989	0.188429	0.544038	OLFM4	olfactomedin 4
SOSTDC1	0.989	0.245004	0.543932	SOSTDC1	sclerostin domain containing 1
	0.989	0.248359	0.543177
ATP12A	0.989	0.174671	0.542458	ATP12A	ATPase H+/K+ transporting non-gastric alpha2 subunit
TNC	0.989	0.0955871	0.541583	TNC	tenascin C
	0.989	0.306978	0.541231
CXCL1	0.989	0.31737	0.540823	CXCL1	C-X-C motif chemokine ligand 1
SMTNL2	0.989	0.245158	0.540602	SMTNL2	smoothelin like 2
TNFRSF6B	0.989	0.104547	0.54043	TNFRSF6B	TNF receptor superfamily member 6b
KRT31	0.989	0.167488	0.540396	KRT31	keratin 31
	0.989	0.302617	0.540041
JUNB	0.989	0.0108629	0.53987	JUNB	JunB proto-oncogene, AP-1 transcription factor subunit
LOC729680	0.989	0.0400533	0.539866	LOC729680	uncharacterized LOC729680
SMIM22	0.989	0.364496	0.53971	SMIM22	small integral membrane protein 22
EBNA1BP2	0.989	0.383889	0.539603	EBNA1BP2	EBNA1 binding protein 2
MT1H	0.989	0.0715443	0.539475	MT1H	metallothionein 1H
NDRG1	0.989	0.109291	0.539472	NDRG1	N-myc downstream regulated 1
DSG1	0.989	0.235167	0.53943	DSG1	desmoglein 1
	0.989	0.073223	0.539225
AP2M1	0.989	0.042505	0.538105	AP2M1	adaptor related protein complex 2 mu 1 subunit
SMR3B	0.989	0.280952	0.537887	SMR3B	submaxillary gland androgen regulated protein 3B
PAICS	0.989	0.328921	0.537853	PAICS	phosphoribosylaminoimidazole carboxylase; phosphoribosylaminoimidazolesuccinocarboxamide synthase
	0.989	0.42322	0.53757
EHD2	0.989	0.0117261	0.537245	EHD2	EH domain containing 2
SAMD9	0.989	0.189919	0.535695	SAMD9	sterile alpha motif domain containing 9
HN1	0.989	0.420546	0.535638	HN1	hematological and neurological expressed 1
HRC	0.989	0.301064	0.534942	HRC	histidine rich calcium binding protein
ACTN3	0.989	0.0417626	0.534826	ACTN3	actinin alpha 3 (gene/pseudogene)
	0.989	0.0372386	0.533732
	0.989	0.0183585	0.532633
CLMP	0.989	0.0190979	0.532261	CLMP	CXADR like membrane protein
IFRD2	0.989	0.0016894	0.531471	IFRD2	interferon related developmental regulator 2
SEMA3B	0.989	0.0705936	0.530997	SEMA3B	semaphorin 3B
	0.989	0.0251087	0.53085
COL5A1	0.989	0.117114	0.530423	COL5A1	collagen type V alpha 1 chain
CRABP2	0.989	0.0781133	0.530336	CRABP2	cellular retinoic acid binding protein 2
TUBB4A	0.989	0.05849	0.530152	TUBB4A	tubulin beta 4A class IVa
HS2ST1	0.989	0.0275324	0.530066	HS2ST1	heparan sulfate 2-O-sulfotransferase 1
CITED4	0.989	0.0682136	0.529722	CITED4	Cbp/p300 interacting transactivator with Glu/Asp rich carboxy-terminal domain 4
VAV3	0.989	0.117452	0.529701	VAV3	vav guanine nucleotide exchange factor 3
HNRNPA3	0.989	0.0674529	0.529266	HNRNPA3	heterogeneous nuclear ribonucleoprotein A3
PDGFB	0.989	0.0044757	0.528948	PDGFB	platelet derived growth factor subunit B
	0.989	0.12884	0.528592
MT1F	0.989	0.0735687	0.528337	MT1F	metallothionein 1F
RARG	0.989	0.0325641	0.528065	RARG	retinoic acid receptor gamma
SBF1	0.989	0.041712	0.527641	SBF1	SET binding factor 1
ADAM9	0.989	0.075294	0.526924	ADAM9	ADAM metallopeptidase domain 9
ST6GALNAC1	0.989	0.268796	0.526895	ST6GALNAC1	ST6 N-acetylgalactosaminide alpha-2,6-sialyltransferase 1
PGAM2	0.989	0.336189	0.526651	PGAM2	phosphoglycerate mutase 2
CSF2	0.989	0.143918	0.526154	CSF2	colony stimulating factor 2
LCE3A	0.989	0.381447	0.52564	LCE3A	late cornified envelope 3A
FAM83B	0.989	0.263157	0.524716	FAM83B	family with sequence similarity 83 member B
BCR	0.989	0.0641774	0.523897	BCR	BCR, RhoGEF and GTPase activating protein
PAX8-AS1	0.989	0.180016	0.523853	PAX8-AS1	PAX8 antisense RNA 1
PDLIM7	0.989	0.0272895	0.523799	PDLIM7	PDZ and LIM domain 7
JAM3	0.989	0.155859	0.522781	JAM3	junctional adhesion molecule 3
IMPDH1	0.989	0.0457889	0.521381	IMPDH1	inosine monophosphate dehydrogenase 1
	0.989	0.301971	0.520752
	0.989	0.398336	0.52053
TPM3	0.989	0.070286	0.520313	TPM3	tropomyosin 3
GPC4	0.989	0.241187	0.520252	GPC4	glypican 4
WDR66	0.989	0.106501	0.51976	WDR66	WD repeat domain 66
	0.989	0.407614	0.519606
FAM83F	0.989	0.10999	0.519504	FAM83F	family with sequence similarity 83 member F
BCAM	0.989	0.0721915	0.519311	BCAM	basal cell adhesion molecule (Lutheran blood group)
ANKRD18A	0.989	0.103203	0.518801	ANKRD18A	ankyrin repeat domain 18A
ERVH-6	0.989	0.521432	0.51836	ERVH-6	endogenous retrovirus group H member 6
ITIH5	0.989	0.0875182	0.518152	ITIH5	inter-alpha-trypsin inhibitor heavy chain family member 5
DDIT4L	0.989	0.520311	0.517729	DDIT4L	DNA damage inducible transcript 4 like
IGFBP4	0.989	0.094844	0.517658	IGFBP4	insulin like growth factor binding protein 4
POSTN	0.989	0.334735	0.517434	POSTN	periostin
STAC3	0.989	0.316863	0.517103	STAC3	SH3 and cysteine rich domain 3
NRAP	0.989	0.0646488	0.517088	NRAP	nebulin related anchoring protein
SHC3	0.989	0.119076	0.51606	SHC3	SHC adaptor protein 3
ASPG	0.989	0.299193	0.516051	ASPG	asparaginase
PGM5	0.989	0.106109	0.515744	PGM5	phosphoglucomutase 5
RPL11	0.989	0.423237	0.515612	RPL11	ribosomal protein L11
SYTL1	0.989	0.0340092	0.515509	SYTL1	synaptotagmin like 1
	0.989	0.0168478	0.515463
IRX3	0.989	0.0333988	0.514903	IRX3	iroquois homeobox 3
BMP7	0.989	0.164738	0.514212	BMP7	bone morphogenetic protein 7
S100A1	0.989	0.17112	0.514103	S100A1	S100 calcium binding protein A1
FAM155B	0.989	0.0666555	0.513981	FAM155B	family with sequence similarity 155 member B
RPL7A	0.989	0.426604	0.513495	RPL7A	ribosomal protein L7a
CPNE2	0.989	0.0116962	0.513246	CPNE2	copine 2
GLYATL2	0.989	0.282836	0.512887	GLYATL2	glycine-N-acyltransferase like 2
COL6A1	0.989	0.17327	0.512779	COL6A1	collagen type VI alpha 1 chain
PPP2R2C	0.989	0.263834	0.512639	PPP2R2C	protein phosphatase 2 regulatory subunit Bgamma
CP	0.989	0.336896	0.512429	CP	ceruloplasmin (ferroxidase)
HOXC13-AS	0.989	0.206845	0.512031	HOXC13-AS	HOXC13 antisense RNA
	0.989	0.0472495	0.511948
CXADR	0.989	0.229661	0.511747	CXADR	coxsackie virus and adenovirus receptor
GALNT3	0.989	0.0654492	0.51171	GALNT3	polypeptide N-acetylgalactosaminyltransferase 3
ADPRHL1	0.989	0.276401	0.511395	ADPRHL1	ADP-ribosylhydrolase like 1
LRRC45	0.989	0.0969889	0.511369	LRRC45	leucine rich repeat containing 45
MPP7	0.989	0.0567917	0.511272	MPP7	membrane palmitoylated protein 7
MFSD9	0.989	0.215419	0.511227	MFSD9	major facilitator superfamily domain containing 9
CAV3	0.989	0.317377	0.51	CAV3	caveolin 3
MGLL	0.989	0.0395082	0.509934	MGLL	monoglyceride lipase
	0.989	0.19118	0.509753
KDM5B	0.989	0.0348648	0.509212	KDM5B	lysine demethylase 5B
STEAP4	0.989	0.199882	0.508258	STEAP4	STEAP4 metalloreductase
EDN2	0.989	0.3409	0.50811	EDN2	endothelin 2
	0.989	0.470372	0.507526
EIF5A	0.989	0.0105944	0.507359	EIF5A	eukaryotic translation initiation factor 5A
RAP1GAP2	0.989	0.0031176	0.507092	RAP1GAP2	RAP1 GTPase activating protein 2
CXCL3	0.989	0.176191	0.505565	CXCL3	C-X-C motif chemokine ligand 3
	0.989	0.437221	0.505381
SLC27A4	0.989	0.0795963	0.505262	SLC27A4	solute carrier family 27 member 4
CDH2	0.989	0.187687	0.505138	CDH2	cadherin 2
HOXD11	0.989	0.0857083	0.504912	HOXD11	homeobox D11
	0.989	0.018343	0.504752
STARD10	0.989	0.052819	0.504735	STARD10	StAR related lipid transfer domain containing 10
TTPAL	0.989	0.0618239	0.504565	TTPAL	alpha tocopherol transfer protein like
AQP5	0.989	0.358891	0.504489	AQP5	aquaporin 5
TUBA4A	0.989	0.123046	0.504293	TUBA4A	tubulin alpha 4a
MMP16	0.989	0.0956668	0.504208	MMP16	matrix metallopeptidase 16
	0.989	0.05405	0.504104
RPLP1	0.989	0.437291	0.504069	RPLP1	ribosomal protein lateral stalk subunit P1
PLPP4	0.989	0.207522	0.503683	PLPP4	phospholipid phosphatase 4
	0.989	0.148616	0.503633
MT1X	0.989	0.16573	0.503546	MT1X	metallothionein 1X
RIC8A	0.989	0.356034	0.503451	RIC8A	RIC8 guanine nucleotide exchange factor A
HOXC13	0.989	0.240064	0.502146	HOXC13	homeobox C13
POU3F1	0.989	0.0791982	0.502124	POU3F1	POU class 3 homeobox 1
BCR	0.989	0.0513151	0.501898	BCR	BCR, RhoGEF and GTPase activating protein
PLEKHA4	0.989	0.0367629	0.501687	PLEKHA4	pleckstrin homology domain containing A4
EPHA2	0.989	0.106835	0.500874	EPHA2	EPH receptor A2
GAST	0.989	0.259244	0.500756	GAST	gastrin
TOR4A	0.989	0.0195608	0.500724	TOR4A	torsin family 4 member A
COL18A1	0.989	0.0380478	0.500713	COL18A1	collagen type XVIII alpha 1 chain
ZDHHC11	0.989	0.216029	0.500434	ZDHHC11	zinc finger DHHC-type containing 11
COBL	0.989	0.0839436	0.500432	COBL	cordon-bleu WH2 repeat protein
	0.989	0.19821	0.500003
HSPB7	0.989	0.337401	0.499211	HSPB7	heat shock protein family B (small) member 7
GJB1	0.989	0.10865	0.498822	GJB1	gap junction protein beta 1
CXCL8	0.989	0.365486	0.498461	CXCL8	C-X-C motif chemokine ligand 8
ATP1A2	0.989	0.521335	0.498456	ATP1A2	ATPase Na+/K+ transporting subunit alpha 2
HORMAD1	0.989	0.342451	0.49805	HORMAD1	HORMA domain containing 1
TINCR	0.989	0.104628	0.497953	TINCR	tissue differentiation-inducing non-protein coding RNA
PPP1R12C	0.989	0.0588553	0.49735	PPP1R12C	protein phosphatase 1 regulatory subunit 12C
CXCL2	0.989	0.0466118	0.496806	CXCL2	C-X-C motif chemokine ligand 2
KLF16	0.989	0.0108224	0.496566	KLF16	Kruppel like factor 16
FXYD5	0.989	0.0609488	0.496533	FXYD5	FXYD domain containing ion transport regulator 5
	0.989	0.0217868	0.496132
FBXO40	0.989	0.13385	0.495804	FBXO40	F-box protein 40
FAM46B	0.989	0.191265	0.495747	FAM46B	family with sequence similarity 46 member B
MFSD2A	0.989	0.0372598	0.495733	MFSD2A	major facilitator superfamily domain containing 2A
TNPO3	0.989	0.0004056	0.495556	TNPO3	transportin 3
	0.989	0.447053	0.495316
ITGB1	0.989	0.0725226	0.495045	ITGB1	integrin subunit beta 1
COCH	0.989	0.203377	0.493678	COCH	cochlin
NEO1	0.989	0.154313	0.49344	NEO1	neogenin 1
ACTG1	0.989	0.0427962	0.493357	ACTG1	actin gamma 1
CRAT	0.989	0.0091904	0.493155	CRAT	carnitine O-acetyltransferase
MYRIP	0.989	0.0775411	0.492949	MYRIP	myosin VIIA and Rab interacting protein
SERPINB3	0.989	0.501101	0.492884	SERPINB3	serpin family B member 3
MICALL1	0.989	0.0982686	0.492871	MICALL1	MICAL like 1
KIFC3	0.989	0.0519195	0.492545	KIFC3	kinesin family member C3
IVL	0.989	0.272136	0.492541	IVL	involucrin
ALCAM	0.989	0.103212	0.492071	ALCAM	activated leukocyte cell adhesion molecule
MYH9	0.989	0.0833664	0.491943	MYH9	myosin, heavy chain 9, non-muscle
SERPINB2	0.989	0.344643	0.491693	SERPINB2	serpin family B member 2
TPO	0.989	0.183922	0.491691	TPO	thyroid peroxidase
RPS6KA4	0.989	0.0021792	0.491464	RPS6KA4	ribosomal protein S6 kinase A4
RASSF7	0.989	0.0038012	0.491421	RASSF7	Ras association domain family member 7
ABI3BP	0.989	0.287115	0.491101	ABI3BP	ABI family member 3 binding protein
TNNT3	0.989	0.514098	0.490683	TNNT3	troponin T3, fast skeletal type
PROS1	0.989	0.0467793	0.490637	PROS1	protein S (alpha)
XIRP2	0.989	0.545248	0.490612	XIRP2	xin actin binding repeat containing 2
BAIAP2	0.989	0.136437	0.490453	BAIAP2	BAI1 associated protein 2
FER	0.989	0.0074828	0.490321	FER	FER tyrosine kinase
PALMD	0.989	0.0090533	0.490232	PALMD	palmdelphin
TALDO1	0.989	0.264884	0.489904	TALDO1	transaldolase 1
FAM83A	0.989	0.271519	0.489208	FAM83A	family with sequence similarity 83 member A
C3	0.989	0.144986	0.489064	C3	complement component 3
	0.989	0.10914	0.488914
TINCR	0.989	0.2108	0.488766	TINCR	tissue differentiation-inducing non-protein coding RNA
PGF	0.989	0.0777564	0.488671	PGF	placental growth factor
ADAMTS2	0.989	0.0529804	0.488507	ADAMTS2	ADAM metallopeptidase with thrombospondin type 1 motif 2
SFN	0.989	0.146831	0.488471	SFN	stratifin
FAM129B	0.989	0.0740883	0.486867	FAM129B	family with sequence similarity 129 member B
PID1	0.989	0.154545	0.486389	PID1	phosphotyrosine interaction domain containing 1
RAPGEFL1	0.989	0.204752	0.486347	RAPGEFL1	Rap guanine nucleotide exchange factor like 1
	0.989	0.0933263	0.486241
FNDC10	0.989	0.0453401	0.486102	FNDC10	fibronectin type III domain containing 10
LRRFIP1	0.989	0.0616269	0.485865	LRRFIP1	LRR binding FLII interacting protein 1
	0.989	0.0167669	0.485478
C6orf58	0.989	0.318506	0.485208	C6orf58	chromosome 6 open reading frame 58
SERPINB8	0.989	0.121618	0.485076	SERPINB8	serpin family B member 8
TNFRSF11B	0.989	0.214021	0.484887	TNFRSF11B	TNF receptor superfamily member 11b
NR4A2	0.989	0.0756678	0.484876	NR4A2	nuclear receptor subfamily 4 group A member 2
KRT18P55	0.989	0.167107	0.484863	KRT18P55	keratin 18 pseudogene 55
JPH2	0.989	0.172367	0.484776	JPH2	junctophilin 2
ARHGDIA	0.989	0.0044036	0.484607	ARHGDIA	Rho GDP dissociation inhibitor alpha
GREM2	0.989	0.0450626	0.484346	GREM2	gremlin 2, DAN family BMP antagonist
GOLGA6L6	0.989	0.274472	0.484218	GOLGA6L6	golgin A6 family-like 6
TPM2	0.989	0.0830964	0.483975	TPM2	tropomyosin 2 (beta)
CYB5R3	0.989	0.0377677	0.483738	CYB5R3	cytochrome b5 reductase 3
IRF6	0.989	0.0743499	0.483733	IRF6	interferon regulatory factor 6
ZDHHC9	0.989	0.0030094	0.483576	ZDHHC9	zinc finger DHHC-type containing 9
MRC2	0.989	0.0165335	0.483524	MRC2	mannose receptor C type 2
CA9	0.989	0.300307	0.482435	CA9	carbonic anhydrase 9
BSG	0.989	0.0251742	0.481063	BSG	basigin (Ok blood group)
PLS1	0.989	0.13822	0.480827	PLS1	plastin 1
FSTL1	0.989	0.151595	0.480255	FSTL1	follistatin like 1
C1orf116	0.989	0.0944259	0.480001	C1orf116	chromosome 1 open reading frame 116
PDE9A	0.989	0.0490415	0.479913	PDE9A	phosphodiesterase 9A
	0.989	0.0400093	0.479816
BIN1	0.989	0.176578	0.479813	BIN1	bridging integrator 1
HSPA12B	0.989	0.095194	0.479797	HSPA12B	heat shock protein family A (Hsp70) member 12B
RGS4	0.989	0.143157	0.479786	RGS4	regulator of G-protein signaling 4
MCTP1	0.989	0.0154118	0.479568	MCTP1	multiple C2 and transmembrane domain containing 1
ITGB3	0.989	0.178151	0.479354	ITGB3	integrin subunit beta 3
ERVV-1	0.989	0.0951187	0.479342	ERVV-1	endogenous retrovirus group V member 1
S100A16	0.989	0.0545629	0.478961	S100A16	S100 calcium binding protein A16
SRPK3	0.989	0.261877	0.478637	SRPK3	SRSF protein kinase 3
CRHR2	0.989	0.0228361	0.478292	CRHR2	corticotropin releasing hormone receptor 2
OAF	0.989	0.0261919	0.478016	OAF	out at first homolog
CSRNP1	0.989	0.0264704	0.477616	CSRNP1	cysteine and serine rich nuclear protein 1
CCDC190	0.989	0.276178	0.477489	CCDC190	coiled-coil domain containing 190
ABCF2	0.989	0.0113588	0.477407	ABCF2	ATP binding cassette subfamily F member 2
GIPC1	0.989	0.0569551	0.477067	GIPC1	GIPC PDZ domain containing family member 1
GJB6	0.989	0.367733	0.476903	GJB6	gap junction protein beta 6
NR1D1	0.989	0.05231	0.476767	NR1D1	nuclear receptor subfamily 1 group D member 1
XK	0.989	0.233269	0.476636	XK	X-linked Kx blood group
KLK1	0.989	0.13273	0.476374	KLK1	kallikrein 1
	0.989	0.086268	0.476372
FOS	0.989	0.187347	0.476259	FOS	Fos proto-oncogene, AP-1 transcription factor subunit
AKT1S1	0.989	0.0252364	0.476038	AKT1S1	AKT1 substrate 1
TBX2	0.989	0.0516352	0.475554	TBX2	T-box 2
PTPRZ1	0.989	0.097925	0.475302	PTPRZ1	protein tyrosine phosphatase, receptor type Z1
TCEA3	0.989	0.273135	0.475288	TCEA3	transcription elongation factor A3
P4HB	0.989	0.0202114	0.475283	P4HB	prolyl 4-hydroxylase subunit beta
	0.989	0.246547	0.475057
ABCB8	0.989	0.0050468	0.475	ABCB8	ATP binding cassette subfamily B member 8
RPLP1	0.989	0.439287	0.474618	RPLP1	ribosomal protein lateral stalk subunit P1
RAVER1	0.989	0.0133029	0.474333	RAVER1	ribonucleoprotein, PTB binding 1
GALR3	0.989	0.01428	0.474319	GALR3	galanin receptor 3
RAB38	0.989	0.183692	0.474012	RAB38	RAB38, member RAS oncogene family
ELOVL1	0.989	0.0555449	0.473792	ELOVL1	ELOVL fatty acid elongase 1
TCEA3	0.989	0.168306	0.473511	TCEA3	transcription elongation factor A3
SLC2A9	0.989	0.100714	0.473327	SLC2A9	solute carrier family 2 member 9
SPTAN1	0.989	0.0533726	0.473323	SPTAN1	spectrin alpha, non-erythrocytic 1
ACSF3	0.989	0.0115341	0.473045	ACSF3	acyl-CoA synthetase family member 3
ZBED2	0.989	0.137804	0.472928	ZBED2	zinc finger BED-type containing 2
MRAP2	0.989	0.248588	0.472864	MRAP2	melanocortin 2 receptor accessory protein 2
GCAT	0.989	0.0468263	0.472332	GCAT	glycine C-acetyltransferase
ENTPD3	0.989	0.176364	0.472213	ENTPD3	ectonucleoside triphosphate diphosphohydrolase 3
MAOB	0.989	0.257304	0.47221	MAOB	monoamine oxidase B
ATF3	0.989	0.123091	0.472151	ATF3	activating transcription factor 3
STRN3	0.989	0.0849769	0.472014	STRN3	striatin 3
C19orf33	0.989	0.145358	0.471949	C19orf33	chromosome 19 open reading frame 33
GALNT12	0.989	0.066671	0.471888	GALNT12	polypeptide N-acetylgalactosaminyltransferase 12
AGR3	0.989	0.318166	0.471816	AGR3	anterior gradient 3, protein disulphide isomerase family member
CCDC80	0.989	0.249746	0.471718	CCDC80	coiled-coil domain containing 80
SDPR	0.989	0.146254	0.471404	SDPR	serum deprivation response
PROS1	0.989	0.134657	0.471065	PROS1	protein S (alpha)
ALDOA	0.989	0.0188051	0.470963	ALDOA	aldolase, fructose-bisphosphate A
EPHB2	0.989	0.0717728	0.470803	EPHB2	EPH receptor B2
PTPRH	0.989	0.178225	0.470771	PTPRH	protein tyrosine phosphatase, receptor type H
EIF5A	0.989	0.0467701	0.470716	EIF5A	eukaryotic translation initiation factor 5A
CALD1	0.989	0.186651	0.470661	CALD1	caldesmon 1
MRGPRF	0.989	0.0480017	0.470552	MRGPRF	MAS related GPR family member F
PLCB4	0.989	0.238523	0.470493	PLCB4	phospholipase C beta 4
KLK5	0.989	0.354499	0.469453	KLK5	kallikrein related peptidase 5
TMEM2	0.989	0.0478411	0.469081	TMEM2	transmembrane protein 2
DPT	0.989	0.235661	0.468573	DPT	dermatopontin
AZGP1	0.989	0.36602	0.468403	AZGP1	alpha-2-glycoprotein 1, zinc-binding
CLDN22	0.989	0.237755	0.468293	CLDN22	claudin 22
OAF	0.989	0.0569871	0.468099	OAF	out at first homolog
SLC9A3R2	0.989	0.0393348	0.468046	SLC9A3R2	SLC9A3 regulator 2
FBP2	0.989	0.332151	0.46781	FBP2	fructose-bisphosphatase 2
RASD1	0.989	0.125409	0.467725	RASD1	ras related dexamethasone induced 1
VWA1	0.989	0.0117779	0.467701	VWA1	von Willebrand factor A domain containing 1
CNTNAP3	0.989	0.0994891	0.467594	CNTNAP3	contactin associated protein-like 3
SCGB1D2	0.989	0.306231	0.467593	SCGB1D2	secretoglobin family 1D member 2
	0.989	0.0448089	0.467378
DUSP27	0.989	0.436621	0.467224	DUSP27	dual specificity phosphatase 27 (putative)
CD151	0.989	0.0244452	0.467221	CD151	CD151 molecule (Raph blood group)
DCLK1	0.989	0.262266	0.467112	DCLK1	doublecortin like kinase 1
SYT13	0.989	0.155715	0.466485	SYT13	synaptotagmin 13
GPT2	0.989	0.0668138	0.466259	GPT2	glutamic--pyruvic transaminase 2
	0.989	0.0238762	0.466251
PARP10	0.989	0.0160647	0.46623	PARP10	poly(ADP-ribose) polymerase family member 10
RAB27B	0.989	0.119944	0.465808	RAB27B	RAB27B, member RAS oncogene family
ENTPD3	0.989	0.0781603	0.465653	ENTPD3	ectonucleoside triphosphate diphosphohydrolase 3
TMEM79	0.989	0.223762	0.465483	TMEM79	transmembrane protein 79
PRSS12	0.989	0.260255	0.465296	PRSS12	protease, serine 12
LCE3D	0.989	0.500937	0.465017	LCE3D	late cornified envelope 3D
BRD7P3	0.989	0.020679	0.464727	BRD7P3	bromodomain containing 7 pseudogene 3
CASQ1	0.989	0.328921	0.464575	CASQ1	calsequestrin 1
PDLIM3	0.989	0.310945	0.464417	PDLIM3	PDZ and LIM domain 3
ARHGDIA	0.989	0.0155696	0.463877	ARHGDIA	Rho GDP dissociation inhibitor alpha
CEBPA	0.989	0.0081335	0.463641	CEBPA	CCAAT/enhancer binding protein alpha
TRIM7	0.989	0.128385	0.463049	TRIM7	tripartite motif containing 7
FN1	0.989	0.202629	0.462555	FN1	fibronectin 1
COX6A2	0.989	0.0566899	0.462376	COX6A2	cytochrome c oxidase subunit 6A2
MAPK13	0.989	0.104601	0.462015	MAPK13	mitogen-activated protein kinase 13
GDF11	0.989	0.0460488	0.461641	GDF11	growth differentiation factor 11
EGFL7	0.989	0.0862128	0.46156	EGFL7	EGF like domain multiple 7
MT1X	0.989	0.157696	0.461393	MT1X	metallothionein 1X
TCEA3	0.989	0.214562	0.461361	TCEA3	transcription elongation factor A3
ABCA12	0.989	0.405589	0.461241	ABCA12	ATP binding cassette subfamily A member 12
BMP2	0.989	0.263396	0.461085	BMP2	bone morphogenetic protein 2
EPS8L2	0.989	0.0056815	0.460988	EPS8L2	EPS8 like 2
	0.989	0.0265664	0.460821
IL1RL1	0.989	0.157357	0.460813	IL1RL1	interleukin 1 receptor like 1
	0.989	0.151853	0.460789
MMP13	0.989	0.588038	0.460561	MMP13	matrix metallopeptidase 13
EIF4G1	0.989	0.068324	0.460509	EIF4G1	eukaryotic translation initiation factor 4 gamma 1
PNPLA2	0.989	0.0075205	0.460431	PNPLA2	patatin like phospholipase domain containing 2
C19orf33	0.989	0.138607	0.460421	C19orf33	chromosome 19 open reading frame 33
PCDHGA8	0.989	0.0318021	0.460086	PCDHGA8	protocadherin gamma subfamily A, 8
	0.989	0.169165	0.45997
ARL4D	0.989	0.106493	0.459899	ARL4D	ADP ribosylation factor like GTPase 4D
	0.989	0.0871674	0.459888
WWC1	0.989	0.169729	0.45975	WWC1	WW and C2 domain containing 1
KY	0.989	0.0122874	0.459368	KY	kyphoscoliosis peptidase
NTS	0.989	0.407423	0.459248	NTS	neurotensin
FLG	0.989	0.494047	0.458495	FLG	filaggrin
MDH2	0.989	0.424056	0.45848	MDH2	malate dehydrogenase 2
GPD1	0.989	0.164792	0.458423	GPD1	glycerol-3-phosphate dehydrogenase 1
CACNB1	0.989	0.293483	0.458266	CACNB1	calcium voltage-gated channel auxiliary subunit beta 1
TRIP6	0.989	0.0270109	0.458231	TRIP6	thyroid hormone receptor interactor 6
	0.989	0.255958	0.458034
	0.989	0.0395831	0.457861
TPM3	0.989	0.0719157	0.457338	TPM3	tropomyosin 3
NMNAT2	0.989	0.0167203	0.457277	NMNAT2	nicotinamide nucleotide adenylyltransferase 2
MAGED4B	0.989	0.130989	0.456866	MAGED4B	MAGE family member D4B
FGF7	0.989	0.184144	0.456599	FGF7	fibroblast growth factor 7
POLR2L	0.989	0.0038109	0.456425	POLR2L	RNA polymerase II subunit L
BCR	0.989	0.0746838	0.456375	BCR	BCR, RhoGEF and GTPase activating protein
ASS1	0.989	0.0317567	0.456021	ASS1	argininosuccinate synthase 1
AK5	0.989	0.0997158	0.455906	AK5	adenylate kinase 5
SEPN1	0.989	0.0218118	0.455855	SEPN1	selenoprotein N, 1
EFCC1	0.989	0.113917	0.455497	EFCC1	EF-hand and coiled-coil domain containing 1
OGN	0.989	0.318478	0.45543	OGN	osteoglycin
FILIP1L	0.989	0.047187	0.455368	FILIP1L	filamin A interacting protein 1 like
PKM	0.989	0.041146	0.455261	PKM	pyruvate kinase, muscle
BCR	0.989	0.0964261	0.455208	BCR	BCR, RhoGEF and GTPase activating protein
BCAR1	0.989	0.0089315	0.45503	BCAR1	BCAR1, Cas family scaffolding protein
UBE2S	0.989	0.0059441	0.455029	UBE2S	ubiquitin conjugating enzyme E2 S
LRFN4	0.989	0.0076851	0.45481	LRFN4	leucine rich repeat and fibronectin type III domain containing 4
	0.989	0.324298	0.454651
UBE2S	0.989	0.0098725	0.454411	UBE2S	ubiquitin conjugating enzyme E2 S
PTK6	0.989	0.198608	0.454213	PTK6	protein tyrosine kinase 6
C1orf106	0.989	0.149858	0.453653	C1orf106	chromosome 1 open reading frame 106
CDC42EP5	0.989	0.0192113	0.453646	CDC42EP5	CDC42 effector protein 5
TRIP10	0.989	0.0107572	0.453271	TRIP10	thyroid hormone receptor interactor 10
HDC	0.989	0.24743	0.45315	HDC	histidine decarboxylase
SERINC2	0.989	0.141865	0.453048	SERINC2	serine incorporator 2
C1orf229	0.989	0.0211278	0.452657	C1orf229	chromosome 1 open reading frame 229
PTPRZ1	0.989	0.10131	0.452644	PTPRZ1	protein tyrosine phosphatase, receptor type Z1
RAB11FIP5	0.989	0.0103713	0.452557	RAB11FIP5	RAB11 family interacting protein 5
ADCY2	0.989	0.24387	0.452556	ADCY2	adenylate cyclase 2
ACSF3	0.989	0.0413762	0.452506	ACSF3	acyl-CoA synthetase family member 3
CD55	0.989	0.0496849	0.452505	CD55	CD55 molecule (Cromer blood group)
BNC1	0.989	0.323648	0.452439	BNC1	basonuclin 1
MYO1C	0.989	0.060485	0.452329	MYO1C	myosin IC
GPRC5C	0.989	0.138276	0.45227	GPRC5C	G protein-coupled receptor class C group 5 member C
SAMD9	0.989	0.24605	0.452248	SAMD9	sterile alpha motif domain containing 9
EHD2	0.989	0.025253	0.451931	EHD2	EH domain containing 2
SRPK2	0.989	0.042561	0.451789	SRPK2	SRSF protein kinase 2
GAS2L1	0.989	0.0474887	0.451583	GAS2L1	growth arrest specific 2 like 1
ACTG1	0.989	0.214226	0.451471	ACTG1	actin gamma 1
COPE	0.989	0.0199367	0.451389	COPE	coatomer protein complex subunit epsilon
CSNK1E	0.989	0.503911	0.451292	CSNK1E	casein kinase 1 epsilon
ZNF219	0.989	0.0494512	0.451242	ZNF219	zinc finger protein 219
ALDOA	0.989	0.0136178	0.451143	ALDOA	aldolase, fructose-bisphosphate A
	0.989	0.0757071	0.450939
PAPD5	0.989	0.0130436	0.450831	PAPD5	poly(A) RNA polymerase D5, non-canonical
CRTC1	0.989	0.0451662	0.45046	CRTC1	CREB regulated transcription coactivator 1
HAGLR	0.989	0.0782903	0.450082	HAGLR	HOXD antisense growth-associated long non-coding RNA
INSR	0.989	0.103247	0.449725	INSR	insulin receptor
UTS2R	0.989	0.0204101	0.449515	UTS2R	urotensin 2 receptor
ENG	0.989	0.0819073	0.449429	ENG	endoglin
LRAT	0.989	0.169848	0.449227	LRAT	lecithin retinol acyltransferase (phosphatidylcholine--retinol O-acyltransferase)
	0.989	0.0221039	0.449176
CLPTM1	0.989	0.078313	0.449107	CLPTM1	CLPTM1, transmembrane protein
MFSD6L	0.989	0.208787	0.448829	MFSD6L	major facilitator superfamily domain containing 6 like
CAP2	0.989	0.205686	0.448474	CAP2	CAP, adenylate cyclase-associated protein, 2 (yeast)
CDC42EP1	0.989	0.0530443	0.448233	CDC42EP1	CDC42 effector protein 1
LANCL3	0.989	0.0599219	0.448117	LANCL3	LanC like 3
SLC4A2	0.989	0.0614353	0.448082	SLC4A2	solute carrier family 4 member 2
RTN4	0.989	0.0125404	0.447912	RTN4	reticulon 4
KIDINS220	0.989	0.0520274	0.447873	KIDINS220	kinase D-interacting substrate 220kDa
	0.989	0.130349	0.447794
	0.989	0.195142	0.4474
ANK1	0.989	0.30615	0.447355	ANK1	ankyrin 1
SMOX	0.989	0.0585106	0.446978	SMOX	spermine oxidase
	0.989	0.19753	0.446723
	0.989	0.117039	0.446353
	0.989	0.1944	0.44601
TMOD4	0.989	0.47109	0.445769	TMOD4	tropomodulin 4
	0.989	0.121652	0.445634
FHL3	0.989	0.125094	0.445595	FHL3	four and a half LIM domains 3
GJC2	0.989	0.026346	0.445501	GJC2	gap junction protein gamma 2
SCNN1D	0.989	0.226978	0.445463	SCNN1D	sodium channel epithelial 1 delta subunit
S100A14	0.989	0.243489	0.445427	S100A14	S100 calcium binding protein A14
NPR3	0.989	0.129424	0.445423	NPR3	natriuretic peptide receptor 3
PRR15	0.989	0.175672	0.445269	PRR15	proline rich 15
FBN2	0.989	0.257196	0.445262	FBN2	fibrillin 2
AOX1	0.989	0.378788	0.445136	AOX1	aldehyde oxidase 1
FLJ35934	0.989	0.0102959	0.444492	FLJ35934	FLJ35934
ITIH5	0.989	0.0122363	0.444235	ITIH5	inter-alpha-trypsin inhibitor heavy chain family member 5
TMEM54	0.989	0.0888257	0.444148	TMEM54	transmembrane protein 54
PSG6	0.989	0.229981	0.444104	PSG6	pregnancy specific beta-1-glycoprotein 6
LRRC17	0.989	0.33969	0.443681	LRRC17	leucine rich repeat containing 17
PF4	0.989	0.095691	0.443572	PF4	platelet factor 4
COCH	0.989	0.216014	0.443541	COCH	cochlin
CNOT3	0.989	0.0373318	0.443516	CNOT3	CCR4-NOT transcription complex subunit 3
ARPC1B	0.989	0.0846085	0.443406	ARPC1B	actin related protein 2/3 complex subunit 1B
XIRP2	0.989	0.261617	0.443248	XIRP2	xin actin binding repeat containing 2
ZNF415	0.989	0.127519	0.443199	ZNF415	zinc finger protein 415
PLCD3	0.989	0.0303086	0.442938	PLCD3	phospholipase C delta 3
PPP2R3A	0.989	0.0940342	0.442814	PPP2R3A	protein phosphatase 2 regulatory subunit B''alpha
ARHGAP29	0.989	0.0610021	0.442801	ARHGAP29	Rho GTPase activating protein 29
C1QTNF6	0.989	0.0939167	0.442705	C1QTNF6	C1q and tumor necrosis factor related protein 6
CACNB3	0.989	0.019982	0.442245	CACNB3	calcium voltage-gated channel auxiliary subunit beta 3
ITGA6	0.989	0.167483	0.442244	ITGA6	integrin subunit alpha 6
WNT7B	0.989	0.116654	0.44217	WNT7B	Wnt family member 7B
RTN2	0.989	0.143799	0.441804	RTN2	reticulon 2
CAPN9	0.989	0.0890003	0.441797	CAPN9	calpain 9
BGN	0.989	0.0628111	0.441694	BGN	biglycan
MYL2	0.989	0.618733	0.441691	MYL2	myosin light chain 2
ZNF467	0.989	0.022042	0.441658	ZNF467	zinc finger protein 467
TRMT61A	0.989	0.0348846	0.441633	TRMT61A	tRNA methyltransferase 61A
SCN9A	0.989	0.0508053	0.441583	SCN9A	sodium voltage-gated channel alpha subunit 9
	0.989	0.0385181	0.441546
SNORA78	0.989	0.0186204	0.441136	SNORA78	small nucleolar RNA, H/ACA box 78
NLRP2B	0.989	0.107457	0.440981	NLRP2B	NLR family pyrin domain containing 2B
VAMP2	0.989	0.267804	0.440704	VAMP2	vesicle associated membrane protein 2
TOM1	0.989	0.0967813	0.44057	TOM1	target of myb1 membrane trafficking protein
	0.989	0.0111358	0.440553
	0.989	0.159938	0.440407
P3H1	0.989	0.0407439	0.44027	P3H1	prolyl 3-hydroxylase 1
POLR3G	0.989	0.11451	0.440154	POLR3G	RNA polymerase III subunit G
NFYC-AS1	0.989	0.0326571	0.439747	NFYC-AS1	NFYC antisense RNA 1
DNASE1L2	0.989	0.121945	0.43957	DNASE1L2	deoxyribonuclease 1 like 2
COL5A3	0.989	0.0844289	0.439436	COL5A3	collagen type V alpha 3 chain
	0.989	0.180193	0.439368
SYTL1	0.989	0.0563182	0.439344	SYTL1	synaptotagmin like 1
	0.989	0.317746	0.439333
	0.989	0.283247	0.438953
FAXDC2	0.989	0.21124	0.438664	FAXDC2	fatty acid hydroxylase domain containing 2
TRIM7	0.989	0.228907	0.438664	TRIM7	tripartite motif containing 7
BMP1	0.989	0.035057	0.438412	BMP1	bone morphogenetic protein 1
TMEM213	0.989	0.115973	0.438244	TMEM213	transmembrane protein 213
LMNA	0.989	0.0315914	0.438237	LMNA	lamin A/C
DLC1	0.989	0.0853872	0.437883	DLC1	DLC1 Rho GTPase activating protein
SPINK7	0.989	0.413935	0.437635	SPINK7	serine peptidase inhibitor, Kazal type 7 (putative)
PRKCDBP	0.989	0.0268949	0.437187	PRKCDBP	protein kinase C delta binding protein
	0.989	0.217476	0.436934
ACOT11	0.989	0.184482	0.436917	ACOT11	acyl-CoA thioesterase 11
	0.989	0.169651	0.436835
CXCL3	0.989	0.0945062	0.436685	CXCL3	C-X-C motif chemokine ligand 3
F10	0.989	0.0677588	0.436679	F10	coagulation factor X
SAMD4A	0.989	0.164455	0.43663	SAMD4A	sterile alpha motif domain containing 4A
BNIPL	0.989	0.183834	0.436488	BNIPL	BCL2 interacting protein like
	0.989	0.0401721	0.436233
ACO2	0.989	0.0426253	0.436217	ACO2	aconitase 2
VPS8	0.989	0.0111811	0.436206	VPS8	VPS8, CORVET complex subunit
TUBB3	0.989	0.19593	0.436201	TUBB3	tubulin beta 3 class III
	0.989	0.0243267	0.436122
HES4	0.989	0.0378815	0.435979	HES4	hes family bHLH transcription factor 4
NIPAL2	0.989	0.0463324	0.435482	NIPAL2	NIPA like domain containing 2
ITGA1	0.989	0.19379	0.435436	ITGA1	integrin subunit alpha 1
CASC10	0.989	0.0493953	0.435215	CASC10	cancer susceptibility candidate 10
NDUFA4L2	0.989	0.252984	0.435142	NDUFA4L2	NDUFA4, mitochondrial complex associated like 2
BMP7	0.989	0.230223	0.43504	BMP7	bone morphogenetic protein 7
ARHGAP24	0.989	0.0162849	0.434868	ARHGAP24	Rho GTPase activating protein 24
LPCAT4	0.989	0.0336967	0.434758	LPCAT4	lysophosphatidylcholine acyltransferase 4
LAMC2	0.989	0.347715	0.434712	LAMC2	laminin subunit gamma 2
WDR1	0.989	0.0022427	0.434549	WDR1	WD repeat domain 1
	0.989	0.0539245	0.434517
TPM1	0.989	0.440684	0.434457	TPM1	tropomyosin 1 (alpha)
HCN2	0.989	0.0352744	0.434439	HCN2	hyperpolarization activated cyclic nucleotide gated potassium channel 2
CFHR3	0.989	0.205171	0.43438	CFHR3	complement factor H related 3
GOLM1	0.989	0.277958	0.434333	GOLM1	golgi membrane protein 1
MMP3	0.989	0.428525	0.434263	MMP3	matrix metallopeptidase 3
PLIN3	0.989	0.047872	0.434215	PLIN3	perilipin 3
	0.989	0.012974	0.433804
	0.989	0.227978	0.433667
NOS1AP	0.989	0.0700732	0.433437	NOS1AP	nitric oxide synthase 1 adaptor protein
MKNK2	0.989	0.0216663	0.433329	MKNK2	MAP kinase interacting serine/threonine kinase 2
PMEPA1	0.989	0.216468	0.433304	PMEPA1	prostate transmembrane protein, androgen induced 1
RBP4	0.989	0.193724	0.433118	RBP4	retinol binding protein 4
KRT18	0.989	0.113816	0.433065	KRT18	keratin 18
GPRC5A	0.989	0.182882	0.432948	GPRC5A	G protein-coupled receptor class C group 5 member A
RABL6	0.989	0.0438302	0.432885	RABL6	RAB, member RAS oncogene family-like 6
MYL9	0.989	0.112877	0.432696	MYL9	myosin light chain 9
FLNA	0.989	0.144803	0.432321	FLNA	filamin A
NKD2	0.989	0.0385609	0.43223	NKD2	naked cuticle homolog 2
FXYD5	0.989	0.0203991	0.432199	FXYD5	FXYD domain containing ion transport regulator 5
FSTL3	0.989	0.178029	0.432096	FSTL3	follistatin like 3
BOK	0.989	0.0348543	0.432057	BOK	BOK, BCL2 family apoptosis regulator
ARHGEF1	0.989	0.0842775	0.431664	ARHGEF1	Rho guanine nucleotide exchange factor 1
TIMP1	0.989	0.150995	0.431617	TIMP1	TIMP metallopeptidase inhibitor 1
BAMBI	0.989	0.349113	0.431582	BAMBI	BMP and activin membrane bound inhibitor
SAMD9	0.989	0.307811	0.431484	SAMD9	sterile alpha motif domain containing 9
ARHGEF5	0.989	0.0465688	0.431407	ARHGEF5	Rho guanine nucleotide exchange factor 5
GRIN2D	0.989	0.0257651	0.431379	GRIN2D	glutamate ionotropic receptor NMDA type subunit 2D
ARHGEF1	0.989	0.0402903	0.431371	ARHGEF1	Rho guanine nucleotide exchange factor 1
COMP	0.989	0.405378	0.431365	COMP	cartilage oligomeric matrix protein
STAU2	0.989	0.118272	0.431198	STAU2	staufen double-stranded RNA binding protein 2
C1orf116	0.989	0.1669	0.430681	C1orf116	chromosome 1 open reading frame 116
KRT222	0.989	0.153729	0.430178	KRT222	keratin 222
	0.989	0.196893	0.429876
PLIN5	0.989	0.107584	0.429716	PLIN5	perilipin 5
	0.989	0.231786	0.429418
LOC338620	0.989	0.169995	0.429193	LOC338620	uncharacterized LOC338620
POU3F1	0.989	0.105425	0.429166	POU3F1	POU class 3 homeobox 1
JUP	0.989	0.211214	0.42913	JUP	junction plakoglobin
PACS1	0.989	0.0145506	0.428974	PACS1	phosphofurin acidic cluster sorting protein 1
GALNT1	0.989	0.0401996	0.428921	GALNT1	polypeptide N-acetylgalactosaminyltransferase 1
P2RY1	0.989	0.277321	0.428578	P2RY1	purinergic receptor P2Y1
	0.989	0.0285872	0.428571
	0.989	0.0360703	0.42849
	0.989	0.0246612	0.428316
MKNK2	0.989	0.0275726	0.428311	MKNK2	MAP kinase interacting serine/threonine kinase 2
EMCN	0.989	0.326778	0.428079	EMCN	endomucin
	0.989	0.467566	0.427976
VWA1	0.989	0.0210252	0.427934	VWA1	von Willebrand factor A domain containing 1
KCNA7	0.989	0.247536	0.427749	KCNA7	potassium voltage-gated channel subfamily A member 7
CHGB	0.989	0.62841	0.427718	CHGB	chromogranin B
LCE2A	0.989	0.323022	0.427661	LCE2A	late cornified envelope 2A
ATP13A2	0.989	0.0394728	0.427659	ATP13A2	ATPase 13A2
TSHZ2	0.989	0.0035506	0.427634	TSHZ2	teashirt zinc finger homeobox 2
RPL36	0.989	0.492007	0.427325	RPL36	ribosomal protein L36
TUBA4A	0.989	0.283449	0.427197	TUBA4A	tubulin alpha 4a
KCNK6	0.989	0.0395379	0.427176	KCNK6	potassium two pore domain channel subfamily K member 6
XIRP1	0.989	0.0815807	0.427086	XIRP1	xin actin binding repeat containing 1
EPHB6	0.989	0.28862	0.42707	EPHB6	EPH receptor B6
PAX9	0.989	0.119938	0.426897	PAX9	paired box 9
PLVAP	0.989	0.144992	0.426556	PLVAP	plasmalemma vesicle associated protein
FGF13	0.989	0.167367	0.426105	FGF13	fibroblast growth factor 13
UACA	0.989	0.319394	0.426081	UACA	uveal autoantigen with coiled-coil domains and ankyrin repeats
FAM20C	0.989	0.0328144	0.425978	FAM20C	family with sequence similarity 20 member C
RABL6	0.989	0.0496093	0.425942	RABL6	RAB, member RAS oncogene family-like 6
ACKR4	0.989	0.318904	0.425852	ACKR4	atypical chemokine receptor 4
MZT2B	0.989	0.511242	0.425732	MZT2B	mitotic spindle organizing protein 2B
PROS1	0.989	0.137372	0.425699	PROS1	protein S (alpha)
DNAJB6	0.989	0.0225572	0.425533	DNAJB6	DnaJ heat shock protein family (Hsp40) member B6
GATSL2	0.989	0.114431	0.4255	GATSL2	GATS protein like 2
PNMAL1	0.989	0.351236	0.425186	PNMAL1	paraneoplastic Ma antigen family like 1
	0.989	0.151379	0.425175
IGFBP5	0.989	0.0764465	0.424862	IGFBP5	insulin like growth factor binding protein 5
	0.989	0.27996	0.424829
ILVBL	0.989	0.0145587	0.424752	ILVBL	ilvB acetolactate synthase like
MYL3	0.989	0.265028	0.424605	MYL3	myosin light chain 3
TPM2	0.989	0.160259	0.424542	TPM2	tropomyosin 2 (beta)
	0.989	0.410928	0.424009
CCDC113	0.989	0.0205964	0.423808	CCDC113	coiled-coil domain containing 113
PSG8	0.989	0.233661	0.423787	PSG8	pregnancy specific beta-1-glycoprotein 8
ARHGDIA	0.989	0.0283145	0.42337	ARHGDIA	Rho GDP dissociation inhibitor alpha
TMPRSS11A	0.989	0.476898	0.423328	TMPRSS11A	transmembrane protease, serine 11A
DIRAS1	0.989	0.152416	0.423246	DIRAS1	DIRAS family GTPase 1
KLHL41	0.99	0.689143	0.423201	KLHL41	kelch like family member 41
AGAP3	0.989	0.0304196	0.42315	AGAP3	ArfGAP with GTPase domain, ankyrin repeat and PH domain 3
UPP1	0.989	0.197837	0.422581	UPP1	uridine phosphorylase 1
PARVA	0.989	0.004503	0.422577	PARVA	parvin alpha
KIAA0930	0.989	0.0527518	0.422477	KIAA0930	KIAA0930
IGF2	0.989	0.0377416	0.422457	IGF2	insulin like growth factor 2
HSBP1L1	0.989	0.0210183	0.422048	HSBP1L1	heat shock factor binding protein 1 like 1
	0.989	0.408767	0.421968
STMN3	0.989	0.0859953	0.42194	STMN3	stathmin 3
	0.989	0.328817	0.421582
MAFF	0.989	0.0476978	0.421563	MAFF	MAF bZIP transcription factor F
RAB7A	0.989	0.0468055	0.421383	RAB7A	RAB7A, member RAS oncogene family
BPIFB6	0.989	0.289175	0.421325	BPIFB6	BPI fold containing family B member 6
PPP6R2	0.989	0.0771173	0.421138	PPP6R2	protein phosphatase 6 regulatory subunit 2
	0.989	0.257833	0.420971
RSPO3	0.989	0.0911684	0.420936	RSPO3	R-spondin 3
RER1	0.989	0.0600736	0.420707	RER1	retention in endoplasmic reticulum sorting receptor 1
KCTD15	0.989	0.0195606	0.420481	KCTD15	potassium channel tetramerization domain containing 15
HPDL	0.989	0.141329	0.42043	HPDL	4-hydroxyphenylpyruvate dioxygenase like
	0.989	0.433366	0.420378
NEXN	0.989	0.287678	0.419884	NEXN	nexilin F-actin binding protein
CNTNAP3	0.989	0.0962929	0.419335	CNTNAP3	contactin associated protein-like 3
LIMK2	0.989	0.0360546	0.419186	LIMK2	LIM domain kinase 2
KRT18	0.989	0.170984	0.418702	KRT18	keratin 18
NOSTRIN	0.989	0.305448	0.418662	NOSTRIN	nitric oxide synthase trafficking
FAM101B	0.989	0.0511696	0.418641	FAM101B	family with sequence similarity 101 member B
UHRF1	0.989	0.0249313	0.418081	UHRF1	ubiquitin like with PHD and ring finger domains 1
IGFBP6	0.989	0.386148	0.41795	IGFBP6	insulin like growth factor binding protein 6
PRR36	0.989	0.0274053	0.417757	PRR36	proline rich 36
EGLN1	0.989	0.0138656	0.417755	EGLN1	egl-9 family hypoxia inducible factor 1
ANKRD23	0.989	0.605951	0.417601	ANKRD23	ankyrin repeat domain 23
JAG2	0.989	0.109248	0.417367	JAG2	jagged 2
ALOX12	0.989	0.337254	0.417363	ALOX12	arachidonate 12-lipoxygenase, 12S type
	0.989	0.0129554	0.417321
PSG4	0.989	0.0721513	0.417057	PSG4	pregnancy specific beta-1-glycoprotein 4
	0.989	0.129443	0.417054
RYR1	0.989	0.278049	0.416736	RYR1	ryanodine receptor 1
SFTPD	0.989	0.173049	0.416503	SFTPD	surfactant protein D
	0.989	0.0802519	0.416168
PPP3R1	0.989	0.0427404	0.416002	PPP3R1	protein phosphatase 3 regulatory subunit B, alpha
BOLA2B	0.989	0.50248	0.415981	BOLA2B	bolA family member 2B
CLCN2	0.989	0.0683315	0.41585	CLCN2	chloride voltage-gated channel 2
PODNL1	0.989	0.15668	0.41571	PODNL1	podocan like 1
LOC101927746	0.989	0.143882	0.41559	LOC101927746	uncharacterized LOC101927746
CHRDL2	0.989	0.438537	0.415373	CHRDL2	chordin like 2
	0.989	0.0323098	0.415329
HIC1	0.989	0.0690155	0.415126	HIC1	hypermethylated in cancer 1
	0.989	0.206403	0.415071
FAM43B	0.989	0.0626392	0.414757	FAM43B	family with sequence similarity 43 member B
CKB	0.989	0.302579	0.414664	CKB	creatine kinase B
	0.989	0.14176	0.414478
PIGR	0.989	0.353018	0.414466	PIGR	polymeric immunoglobulin receptor
	0.989	0.155249	0.414462
C21orf58	0.989	0.020817	0.414439	C21orf58	chromosome 21 open reading frame 58
BPGM	0.989	0.106741	0.414226	BPGM	bisphosphoglycerate mutase
FIBIN	0.989	0.191882	0.414111	FIBIN	fin bud initiation factor homolog (zebrafish)
PLVAP	0.989	0.0812279	0.414042	PLVAP	plasmalemma vesicle associated protein
VAC14	0.989	0.0983817	0.414014	VAC14	Vac14, PIKFYVE complex component
	0.989	0.283287	0.413973
POLD4	0.989	0.445735	0.413922	POLD4	DNA polymerase delta 4, accessory subunit
PTGFRN	0.989	0.120729	0.413872	PTGFRN	prostaglandin F2 receptor inhibitor
ARNTL2	0.989	0.243667	0.413798	ARNTL2	aryl hydrocarbon receptor nuclear translocator like 2
RPS2P32	0.989	0.537117	0.413736	RPS2P32	ribosomal protein S2 pseudogene 32
PUS7	0.989	0.105706	0.413726	PUS7	pseudouridylate synthase 7 (putative)
ZFP36	0.989	0.106539	0.4136	ZFP36	ZFP36 ring finger protein
GOT2	0.989	0.0253856	0.413567	GOT2	glutamic-oxaloacetic transaminase 2
CCDC71L	0.989	0.106038	0.413542	CCDC71L	coiled-coil domain containing 71-like
LTBR	0.989	0.0505007	0.413422	LTBR	lymphotoxin beta receptor
THBS3	0.989	0.0897076	0.413378	THBS3	thrombospondin 3
	0.989	0.0742052	0.413338
KRT18	0.989	0.0903364	0.413317	KRT18	keratin 18
LINC01116	0.989	0.240235	0.413247	LINC01116	long intergenic non-protein coding RNA 1116
RAB3D	0.989	0.0649672	0.412999	RAB3D	RAB3D, member RAS oncogene family
CDK16	0.989	0.0583324	0.412958	CDK16	cyclin dependent kinase 16
SFRP2	0.989	0.370085	0.412949	SFRP2	secreted frizzled related protein 2
GALNT5	0.989	0.287684	0.412926	GALNT5	polypeptide N-acetylgalactosaminyltransferase 5
	0.989	0.1435	0.412784
SPINT1	0.989	0.120835	0.412752	SPINT1	serine peptidase inhibitor, Kunitz type 1
YBX3	0.989	0.140475	0.41272	YBX3	Y-box binding protein 3
TEF	0.989	0.0704968	0.412689	TEF	TEF, PAR bZIP transcription factor
APCDD1	0.989	0.130073	0.412296	APCDD1	APC down-regulated 1
KIF1C	0.989	0.153704	0.412254	KIF1C	kinesin family member 1C
CACNA2D1	0.989	0.199273	0.412103	CACNA2D1	calcium voltage-gated channel auxiliary subunit alpha2delta 1
GLTP	0.989	0.291973	0.412098	GLTP	glycolipid transfer protein
TLE2	0.989	0.18361	0.41208	TLE2	transducin like enhancer of split 2
	0.989	0.352559	0.412038
ASB5	0.989	0.664978	0.411715	ASB5	ankyrin repeat and SOCS box containing 5
HOXD1	0.989	0.0605974	0.411709	HOXD1	homeobox D1
HCN4	0.989	0.031983	0.411273	HCN4	hyperpolarization activated cyclic nucleotide gated potassium channel 4
KCNK6	0.989	0.0635057	0.411153	KCNK6	potassium two pore domain channel subfamily K member 6
	0.989	0.0947309	0.411135
MB	0.989	0.618218	0.411098	MB	myoglobin
CDH13	0.989	0.142406	0.411041	CDH13	cadherin 13
SOX3	0.989	0.0210504	0.410951	SOX3	SRY-box 3
ILK	0.989	0.0020598	0.410936	ILK	integrin linked kinase
MAP7	0.989	0.197957	0.410868	MAP7	microtubule associated protein 7
ANXA2	0.989	0.245341	0.410838	ANXA2	annexin A2
IGF2BP2	0.989	0.287471	0.410823	IGF2BP2	insulin like growth factor 2 mRNA binding protein 2
LRAT	0.989	0.221609	0.410634	LRAT	lecithin retinol acyltransferase (phosphatidylcholine--retinol O-acyltransferase)
SIK1	0.989	0.0146102	0.41061	SIK1	salt inducible kinase 1
PABPC4	0.989	0.0454772	0.410368	PABPC4	poly(A) binding protein cytoplasmic 4
	0.989	0.0150343	0.410241
PRR5	0.989	0.0106728	0.410084	PRR5	proline rich 5
FOSL1	0.989	0.199762	0.4099	FOSL1	FOS like 1, AP-1 transcription factor subunit
NEFL	0.989	0.536381	0.409847	NEFL	neurofilament, light polypeptide
COPG2	0.989	0.0209668	0.409774	COPG2	coatomer protein complex subunit gamma 2
PTHLH	0.989	0.305815	0.409665	PTHLH	parathyroid hormone like hormone
ALG12	0.989	0.0828814	0.409621	ALG12	ALG12, alpha-1,6-mannosyltransferase
DVL1	0.989	0.0612818	0.409505	DVL1	dishevelled segment polarity protein 1
CTIF	0.989	0.0408753	0.409354	CTIF	cap binding complex dependent translation initiation factor
MEG3	0.989	0.424015	0.409116	MEG3	maternally expressed 3 (non-protein coding)
CAPN1	0.989	0.0594728	0.408776	CAPN1	calpain 1
C1orf226	0.989	0.196774	0.40854	C1orf226	chromosome 1 open reading frame 226
NR1H2	0.989	0.0703078	0.408478	NR1H2	nuclear receptor subfamily 1 group H member 2
C17orf96	0.989	0.0276797	0.408423	C17orf96	chromosome 17 open reading frame 96
IER3	0.989	0.0713027	0.408415	IER3	immediate early response 3
CCT3	0.989	0.046431	0.408214	CCT3	chaperonin containing TCP1 subunit 3
PLEC	0.989	0.144198	0.408202	PLEC	plectin
CAV3	0.989	0.112153	0.407998	CAV3	caveolin 3
N4BP1	0.989	0.0466402	0.407746	N4BP1	NEDD4 binding protein 1
COPE	0.989	0.0394189	0.407378	COPE	coatomer protein complex subunit epsilon
FURIN	0.989	0.0758106	0.407322	FURIN	furin, paired basic amino acid cleaving enzyme
ZSCAN10	0.989	0.029112	0.407284	ZSCAN10	zinc finger and SCAN domain containing 10
HES7	0.989	0.0200266	0.407257	HES7	hes family bHLH transcription factor 7
	0.989	0.0314938	0.407073
RAB25	0.989	0.326852	0.406928	RAB25	RAB25, member RAS oncogene family
BCR	0.989	0.0548353	0.406876	BCR	BCR, RhoGEF and GTPase activating protein
PLEKHA4	0.989	0.130619	0.406765	PLEKHA4	pleckstrin homology domain containing A4
KIRREL	0.989	0.0138896	0.406645	KIRREL	kin of IRRE like (Drosophila)
ACTN1	0.989	0.130274	0.406641	ACTN1	actinin alpha 1
LRP10	0.989	0.0791882	0.406495	LRP10	LDL receptor related protein 10
C1QTNF2	0.989	0.0461054	0.406457	C1QTNF2	C1q and tumor necrosis factor related protein 2
TUBA4A	0.989	0.110053	0.406246	TUBA4A	tubulin alpha 4a
PITX1	0.989	0.239638	0.406177	PITX1	paired like homeodomain 1
ERN2	0.989	0.0005312	0.406123	ERN2	endoplasmic reticulum to nucleus signaling 2
PRSS23	0.989	0.297444	0.406107	PRSS23	protease, serine 23
	0.989	0.0232185	0.406061
DSC3	0.989	0.450007	0.406003	DSC3	desmocollin 3
ARL2	0.989	0.0099808	0.405888	ARL2	ADP ribosylation factor like GTPase 2
KLHL40	0.989	0.130914	0.405858	KLHL40	kelch like family member 40
ZNF469	0.989	0.265569	0.405591	ZNF469	zinc finger protein 469
LRRC38	0.989	0.212493	0.405446	LRRC38	leucine rich repeat containing 38
ANGPTL2	0.989	0.0473402	0.405286	ANGPTL2	angiopoietin like 2
	0.989	0.0523303	0.405235
LRRC75B	0.989	0.160714	0.405127	LRRC75B	leucine rich repeat containing 75B
KIAA0930	0.989	0.0955968	0.405001	KIAA0930	KIAA0930
ZNF521	0.989	0.264612	0.404877	ZNF521	zinc finger protein 521
BEST3	0.989	0.323517	0.404768	BEST3	bestrophin 3
ADGRA2	0.989	0.0994796	0.404595	ADGRA2	adhesion G protein-coupled receptor A2
DIO2	0.989	0.158071	0.40447	DIO2	deiodinase, iodothyronine, type II
LRRC8E	0.989	0.252602	0.404231	LRRC8E	leucine rich repeat containing 8 family member E
CHRM3	0.989	0.373057	0.404159	CHRM3	cholinergic receptor muscarinic 3
FAM83H	0.989	0.247828	0.403995	FAM83H	family with sequence similarity 83 member H
	0.989	0.0932762	0.40373
CITED4	0.989	0.241457	0.403603	CITED4	Cbp/p300 interacting transactivator with Glu/Asp rich carboxy-terminal domain 4
CLTCL1	0.989	0.110343	0.403409	CLTCL1	clathrin heavy chain like 1
ASCL3	0.989	0.0888033	0.403293	ASCL3	achaete-scute family bHLH transcription factor 3
GLYATL1	0.989	0.167491	0.403234	GLYATL1	glycine-N-acyltransferase like 1
	0.989	0.0823632	0.402888
	0.989	0.200287	0.402701
SRPK2	0.989	0.0403102	0.402665	SRPK2	SRSF protein kinase 2
CLEC11A	0.989	0.0312955	0.402529	CLEC11A	C-type lectin domain family 11 member A
ROCK1	0.989	0.267879	0.402366	ROCK1	Rho associated coiled-coil containing protein kinase 1
GPR37	0.989	0.0760435	0.402307	GPR37	G protein-coupled receptor 37
PCGF1	0.989	0.0164304	0.401691	PCGF1	polycomb group ring finger 1
	0.989	0.0212243	0.401651
AGAP2-AS1	0.989	0.0320979	0.401533	AGAP2-AS1	AGAP2 antisense RNA 1
	0.989	0.0678146	0.401278
RERG	0.989	0.23275	0.401249	RERG	RAS like estrogen regulated growth inhibitor
LINGO2	0.989	0.185638	0.401239	LINGO2	leucine rich repeat and Ig domain containing 2
	0.989	0.171569	0.401235
	0.989	0.140426	0.400987
	0.989	0.0434351	0.400698
KLF6	0.989	0.0418738	0.400647	KLF6	Kruppel like factor 6
	0.989	0.218518	0.400624
BMP7	0.989	0.202356	0.40049	BMP7	bone morphogenetic protein 7
HBB	0.989	0.345206	0.400284	HBB	hemoglobin subunit beta
RPL3L	0.989	0.344021	0.400216	RPL3L	ribosomal protein L3 like
SSU72	0.989	0.0390718	0.39995	SSU72	SSU72 homolog, RNA polymerase II CTD phosphatase
TXLNB	0.989	0.449645	0.399779	TXLNB	taxilin beta
CD55	0.989	0.0857821	0.399776	CD55	CD55 molecule (Cromer blood group)
MT1E	0.989	0.185851	0.399518	MT1E	metallothionein 1E
NOS1	0.989	0.0719146	0.39951	NOS1	nitric oxide synthase 1
SCAF1	0.989	0.0667808	0.39937	SCAF1	SR-related CTD associated factor 1
RGS2	0.989	0.107588	0.399244	RGS2	regulator of G-protein signaling 2
PGM2L1	0.989	0.24325	0.399208	PGM2L1	phosphoglucomutase 2 like 1
HOXA3	0.989	0.0270792	0.399203	HOXA3	homeobox A3
	0.989	0.0657569	0.399172
PLTP	0.989	0.20174	0.398939	PLTP	phospholipid transfer protein
IMPA2	0.989	0.205756	0.398536	IMPA2	inositol monophosphatase 2
BCRP2	0.989	0.08367	0.398454	BCRP2	breakpoint cluster region pseudogene 2
GOLIM4	0.989	0.21478	0.398118	GOLIM4	golgi integral membrane protein 4
	0.989	0.0201403	0.397837
ANGPTL2	0.989	0.0899162	0.397834	ANGPTL2	angiopoietin like 2
GOT2	0.989	0.0393263	0.397608	GOT2	glutamic-oxaloacetic transaminase 2
AGAP3	0.989	0.0383603	0.397584	AGAP3	ArfGAP with GTPase domain, ankyrin repeat and PH domain 3
STRN3	0.989	0.0617152	0.397542	STRN3	striatin 3
	0.989	0.0279045	0.39743
LOC100129034	0.989	0.0616831	0.39742	LOC100129034	uncharacterized LOC100129034
JOSD2	0.989	0.0164107	0.397366	JOSD2	Josephin domain containing 2
FCRLB	0.989	0.0344054	0.397262	FCRLB	Fc receptor like B
GALNT6	0.989	0.31888	0.397041	GALNT6	polypeptide N-acetylgalactosaminyltransferase 6
TNNI2	0.989	0.613614	0.396841	TNNI2	troponin I2, fast skeletal type
	0.989	0.196068	0.396833
PLAC4	0.989	0.0807094	0.396664	PLAC4	placenta specific 4
BARX1	0.989	0.0844888	0.396504	BARX1	BARX homeobox 1
	0.989	0.0635695	0.396441
	0.989	0.0283471	0.396431
DHCR24	0.989	0.141363	0.396124	DHCR24	24-dehydrocholesterol reductase
TSTA3	0.989	0.0828796	0.395885	TSTA3	tissue specific transplantation antigen P35B
	0.989	0.0150468	0.395752
PHLDA1	0.989	0.196748	0.395652	PHLDA1	pleckstrin homology like domain family A member 1
	0.989	0.0525881	0.395651
EIF3D	0.989	0.538785	0.395545	EIF3D	eukaryotic translation initiation factor 3 subunit D
P2RY2	0.989	0.171651	0.395497	P2RY2	purinergic receptor P2Y2
TAF13	0.989	0.264688	0.395147	TAF13	TATA-box binding protein associated factor 13
LBX1	0.989	0.0410103	0.39494	LBX1	ladybird homeobox 1
EPHA1	0.989	0.0878575	0.394845	EPHA1	EPH receptor A1
IMPDH1	0.989	0.0990834	0.394823	IMPDH1	inosine monophosphate dehydrogenase 1
SEMA3B	0.989	0.262644	0.39472	SEMA3B	semaphorin 3B
SPINK1	0.989	0.251757	0.394578	SPINK1	serine peptidase inhibitor, Kazal type 1
EXOC5	0.989	0.0900619	0.394488	EXOC5	exocyst complex component 5
NSMF	0.989	0.202904	0.39442	NSMF	NMDA receptor synaptonuclear signaling and neuronal migration factor
KIF1C	0.989	0.0461846	0.394204	KIF1C	kinesin family member 1C
RASSF7	0.989	0.0153984	0.394167	RASSF7	Ras association domain family member 7
	0.989	0.0203667	0.394166
P3H2	0.989	0.283867	0.394163	P3H2	prolyl 3-hydroxylase 2
MLIP	0.989	0.452833	0.394147	MLIP	muscular LMNA-interacting protein
	0.989	0.0994082	0.394132
PDLIM5	0.989	0.0595515	0.393977	PDLIM5	PDZ and LIM domain 5
APLP2	0.989	0.0646061	0.393782	APLP2	amyloid beta precursor like protein 2
KIAA1644	0.989	0.312816	0.393665	KIAA1644	KIAA1644
C12orf56	0.989	0.424096	0.39354	C12orf56	chromosome 12 open reading frame 56
TNS4	0.989	0.252069	0.393173	TNS4	tensin 4
DHCR24	0.989	0.12466	0.393135	DHCR24	24-dehydrocholesterol reductase
MYO1D	0.989	0.167282	0.393084	MYO1D	myosin ID
GRHL3	0.989	0.396034	0.393061	GRHL3	grainyhead like transcription factor 3
REEP1	0.989	0.267751	0.393	REEP1	receptor accessory protein 1
MPP7	0.989	0.232306	0.392966	MPP7	membrane palmitoylated protein 7
	0.989	0.034885	0.392537
PHOX2A	0.989	0.0408139	0.392414	PHOX2A	paired like homeobox 2a
PKM	0.989	0.0491457	0.392369	PKM	pyruvate kinase, muscle
AK1	0.989	0.150989	0.392304	AK1	adenylate kinase 1
TUBA3C	0.989	0.156907	0.392103	TUBA3C	tubulin alpha 3c
PLEKHH3	0.989	0.0438621	0.392011	PLEKHH3	pleckstrin homology, MyTH4 and FERM domain containing H3
WDFY3	0.989	0.0191651	0.391974	WDFY3	WD repeat and FYVE domain containing 3
PIEZO1	0.989	0.119246	0.391835	PIEZO1	piezo type mechanosensitive ion channel component 1
FAM20C	0.989	0.291023	0.391727	FAM20C	family with sequence similarity 20 member C
ATL1	0.989	0.146891	0.391576	ATL1	atlastin GTPase 1
FAM155A	0.989	0.160341	0.391547	FAM155A	family with sequence similarity 155 member A
MARCO	0.989	0.292391	0.39139	MARCO	macrophage receptor with collagenous structure
PTPRU	0.989	0.061715	0.391216	PTPRU	protein tyrosine phosphatase, receptor type U
CT47A11	0.989	0.0461571	0.390983	CT47A11	cancer/testis antigen family 47, member A11
TRIM55	0.989	0.0378228	0.390888	TRIM55	tripartite motif containing 55
SMPD1	0.989	0.049574	0.390534	SMPD1	sphingomyelin phosphodiesterase 1
PPP2R2C	0.989	0.279685	0.390351	PPP2R2C	protein phosphatase 2 regulatory subunit Bgamma
TAX1BP1	0.989	0.350368	0.389871	TAX1BP1	Tax1 binding protein 1
ATAD3B	0.989	0.0316607	0.389859	ATAD3B	ATPase family, AAA domain containing 3B
LIMS2	0.989	0.0313112	0.389615	LIMS2	LIM zinc finger domain containing 2
DDN	0.989	0.147516	0.389592	DDN	dendrin
MAFG-AS1	0.989	0.0271491	0.38933	MAFG-AS1	MAFG antisense RNA 1 (head to head)
CD81	0.989	0.0230953	0.389187	CD81	CD81 molecule
TMC4	0.989	0.310367	0.389149	TMC4	transmembrane channel like 4
LONRF2	0.989	0.127811	0.389101	LONRF2	LON peptidase N-terminal domain and ring finger 2
	0.989	0.221229	0.388934
COBLL1	0.989	0.109932	0.388797	COBLL1	cordon-bleu WH2 repeat protein like 1
VPS37B	0.989	0.0348149	0.388757	VPS37B	VPS37B, ESCRT-I subunit
GPD1	0.989	0.193924	0.388742	GPD1	glycerol-3-phosphate dehydrogenase 1
CLCN3	0.989	0.0258559	0.388695	CLCN3	chloride voltage-gated channel 3
HSP90AA1	0.989	0.144967	0.38866	HSP90AA1	heat shock protein 90 alpha family class A member 1
ZNF750	0.989	0.390751	0.388654	ZNF750	zinc finger protein 750
MFSD2A	0.989	0.104311	0.388628	MFSD2A	major facilitator superfamily domain containing 2A
	0.989	0.0588632	0.388601
MASP1	0.989	0.218858	0.388497	MASP1	mannan binding lectin serine peptidase 1
SNX9	0.989	0.0123458	0.388459	SNX9	sorting nexin 9
CD82	0.989	0.0302767	0.388441	CD82	CD82 molecule
SIAE	0.989	0.133851	0.388304	SIAE	sialic acid acetylesterase
	0.989	0.225024	0.388287
MSX1	0.989	0.0451182	0.388267	MSX1	msh homeobox 1
RTN3	0.989	0.0323488	0.38822	RTN3	reticulon 3
GPR153	0.989	0.0285285	0.388116	GPR153	G protein-coupled receptor 153
STMN3	0.989	0.079576	0.388062	STMN3	stathmin 3
CBX3	0.989	0.543771	0.387975	CBX3	chromobox 3
PPP2R5B	0.989	0.0115591	0.387785	PPP2R5B	protein phosphatase 2 regulatory subunit B'beta
	0.989	0.150112	0.387633
	0.989	0.03734	0.387556
	0.989	0.33952	0.387441
TTYH1	0.989	0.27119	0.387396	TTYH1	tweety family member 1
STEAP3	0.989	0.0477665	0.387318	STEAP3	STEAP3 metalloreductase
YBX1	0.989	0.058666	0.387293	YBX1	Y-box binding protein 1
PLPPR2	0.989	0.0444748	0.387283	PLPPR2	phospholipid phosphatase related 2
TNXB	0.989	0.0577777	0.387243	TNXB	tenascin XB
APOBEC2	0.989	0.624038	0.387186	APOBEC2	apolipoprotein B mRNA editing enzyme catalytic subunit 2
RPL18	0.989	0.490375	0.387086	RPL18	ribosomal protein L18
LIF	0.989	0.0105973	0.386843	LIF	leukemia inhibitory factor
MYO18A	0.989	0.0831142	0.386813	MYO18A	myosin XVIIIA
FGF7	0.989	0.315086	0.386749	FGF7	fibroblast growth factor 7
KLK3	0.989	0.0364391	0.386669	KLK3	kallikrein related peptidase 3
ENC1	0.989	0.251574	0.386492	ENC1	ectodermal-neural cortex 1
	0.989	0.229501	0.386417
LPCAT1	0.989	0.146913	0.386334	LPCAT1	lysophosphatidylcholine acyltransferase 1
DNM1L	0.989	0.0558976	0.386274	DNM1L	dynamin 1 like
GOLM1	0.989	0.239781	0.386152	GOLM1	golgi membrane protein 1
MCAM	0.989	0.0570759	0.386037	MCAM	melanoma cell adhesion molecule
TRAF7	0.989	0.0574166	0.386034	TRAF7	TNF receptor associated factor 7
PPIA	0.989	0.412272	0.385728	PPIA	peptidylprolyl isomerase A
CRIM1	0.989	0.014957	0.385631	CRIM1	cysteine rich transmembrane BMP regulator 1
ENPP1	0.989	0.229584	0.38559	ENPP1	ectonucleotide pyrophosphatase/phosphodiesterase 1
LRRC8A	0.989	0.211146	0.385423	LRRC8A	leucine rich repeat containing 8 family member A
MN1	0.989	0.0278421	0.385379	MN1	MN1 proto-oncogene, transcriptional regulator
	0.989	0.0460683	0.385339
MYH8	0.989	0.37576	0.385334	MYH8	myosin heavy chain 8
MTA1	0.989	0.0153186	0.385146	MTA1	metastasis associated 1
SPEF2	0.989	0.0522066	0.384739	SPEF2	sperm flagellar 2
CCDC124	0.989	0.0293113	0.384602	CCDC124	coiled-coil domain containing 124
TSPYL1	0.989	0.0153297	0.384589	TSPYL1	TSPY like 1
	0.989	0.0610675	0.384454
BIVM	0.989	0.0599494	0.384209	BIVM	basic, immunoglobulin-like variable motif containing
CACNA1E	0.989	0.0727247	0.384092	CACNA1E	calcium voltage-gated channel subunit alpha1 E
FCGR2A	0.989	0.177466	0.383943	FCGR2A	Fc fragment of IgG receptor IIa
KBTBD12	0.989	0.201405	0.383916	KBTBD12	kelch repeat and BTB domain containing 12
KRTCAP3	0.989	0.435088	0.383671	KRTCAP3	keratinocyte associated protein 3
	0.989	0.197471	0.383573
HSPBP1	0.989	0.0577652	0.383555	HSPBP1	HSPA (Hsp70) binding protein 1
HEPH	0.989	0.275322	0.383485	HEPH	hephaestin
	0.989	0.0386308	0.383457
PHLDA1	0.989	0.121581	0.38318	PHLDA1	pleckstrin homology like domain family A member 1
KLK11	0.989	0.434834	0.383137	KLK11	kallikrein related peptidase 11
SIN3B	0.989	0.12938	0.383114	SIN3B	SIN3 transcription regulator family member B
RAB31	0.989	0.0919872	0.383063	RAB31	RAB31, member RAS oncogene family
PLPP7	0.989	0.282184	0.38258	PLPP7	phospholipid phosphatase 7 (inactive)
CDH4	0.989	0.152872	0.382446	CDH4	cadherin 4
LTBP2	0.989	0.123247	0.382424	LTBP2	latent transforming growth factor beta binding protein 2
CTSG	0.989	0.23219	0.382217	CTSG	cathepsin G
	0.989	0.465249	0.382204
CPXM1	0.989	0.275982	0.382056	CPXM1	carboxypeptidase X, M14 family member 1
GH2	0.989	0.199988	0.38203	GH2	growth hormone 2
LOC401472	0.989	0.227656	0.38199	LOC401472	myosin IC heavy chain
GBA	0.989	0.0229982	0.381982	GBA	glucosylceramidase beta
IFITM5	0.989	0.0406981	0.381958	IFITM5	interferon induced transmembrane protein 5
FHIT	0.989	0.0448061	0.381678	FHIT	fragile histidine triad
EHD1	0.989	0.0774855	0.381603	EHD1	EH domain containing 1
FBRSL1	0.989	0.02821	0.381542	FBRSL1	fibrosin like 1
RIN1	0.989	0.0929155	0.381476	RIN1	Ras and Rab interactor 1
CAMK2N1	0.989	0.212082	0.381429	CAMK2N1	calcium/calmodulin dependent protein kinase II inhibitor 1
SMARCC2	0.989	0.0202184	0.381033	SMARCC2	SWI/SNF related, matrix associated, actin dependent regulator of chromatin subfamily c member 2
DENND2C	0.989	0.0517654	0.380988	DENND2C	DENN domain containing 2C
	0.989	0.210642	0.380957
DMPK	0.989	0.19183	0.380952	DMPK	dystrophia myotonica protein kinase
MAPKAP1	0.989	0.0142761	0.380677	MAPKAP1	mitogen-activated protein kinase associated protein 1
EGR3	0.989	0.270279	0.380584	EGR3	early growth response 3
RARRES1	0.989	0.482348	0.38054	RARRES1	retinoic acid receptor responder 1
KRT7	0.989	0.379002	0.380498	KRT7	keratin 7
FSCN1	0.989	0.229887	0.380427	FSCN1	fascin actin-bundling protein 1
	0.989	0.478986	0.380335
OSBPL10	0.989	0.0086361	0.380235	OSBPL10	oxysterol binding protein like 10
EPN1	0.989	0.0245041	0.38007	EPN1	epsin 1
	0.989	0.17923	0.379892
PLAUR	0.989	0.234556	0.379405	PLAUR	plasminogen activator, urokinase receptor
DSG2	0.989	0.116439	0.379017	DSG2	desmoglein 2
KISS1R	0.989	0.0486037	0.378888	KISS1R	KISS1 receptor
CTDP1	0.989	0.0164047	0.37858	CTDP1	CTD phosphatase subunit 1
	0.989	0.0184543	0.378399
RHOC	0.989	0.005987	0.378146	RHOC	ras homolog family member C
NDNF	0.989	0.0194095	0.37777	NDNF	neuron derived neurotrophic factor
CCDC92	0.989	0.0637064	0.377722	CCDC92	coiled-coil domain containing 92
AKR1B10	0.989	0.413165	0.377719	AKR1B10	aldo-keto reductase family 1 member B10
PARD3	0.989	0.146932	0.377709	PARD3	par-3 family cell polarity regulator
MORC2	0.989	0.0443257	0.377687	MORC2	MORC family CW-type zinc finger 2
SEMA6B	0.989	0.0074411	0.377684	SEMA6B	semaphorin 6B
PLK1	0.989	0.100931	0.377639	PLK1	polo like kinase 1
BIN1	0.989	0.298164	0.377599	BIN1	bridging integrator 1
PEA15	0.989	0.0059559	0.377573	PEA15	phosphoprotein enriched in astrocytes 15
SHOX2	0.989	0.177223	0.377435	SHOX2	short stature homeobox 2
CYB5R3	0.989	0.00536	0.377413	CYB5R3	cytochrome b5 reductase 3
TMEM38A	0.989	0.45028	0.377366	TMEM38A	transmembrane protein 38A
	0.989	0.024781	0.377305
RPS10	0.989	0.555132	0.377284	RPS10	ribosomal protein S10
CACNA1I	0.989	0.0584763	0.377073	CACNA1I	calcium voltage-gated channel subunit alpha1 I
STEAP3	0.989	0.0240187	0.376886	STEAP3	STEAP3 metalloreductase
SERINC2	0.989	0.200496	0.376791	SERINC2	serine incorporator 2
ZDHHC9	0.989	0.101953	0.376754	ZDHHC9	zinc finger DHHC-type containing 9
DOK4	0.989	0.127204	0.376586	DOK4	docking protein 4
BMPR2	0.989	0.103374	0.376438	BMPR2	bone morphogenetic protein receptor type 2
PARD6G	0.989	0.0239749	0.376394	PARD6G	par-6 family cell polarity regulator gamma
PNP	0.989	0.0754417	0.376332	PNP	purine nucleoside phosphorylase
FOXP2	0.989	0.413016	0.376303	FOXP2	forkhead box P2
ARC	0.989	0.0470323	0.376237	ARC	activity regulated cytoskeleton associated protein
BMP1	0.989	0.042415	0.376159	BMP1	bone morphogenetic protein 1
PDE4D	0.989	0.0175604	0.376034	PDE4D	phosphodiesterase 4D
CADM3	0.989	0.0020205	0.375901	CADM3	cell adhesion molecule 3
SLC2A10	0.989	0.281245	0.37584	SLC2A10	solute carrier family 2 member 10
ELAC2	0.989	0.018781	0.375804	ELAC2	elaC ribonuclease Z 2
QSOX1	0.989	0.006123	0.37579	QSOX1	quiescin sulfhydryl oxidase 1
RAB7B	0.989	0.125431	0.375627	RAB7B	RAB7B, member RAS oncogene family
KCNB1	0.989	0.0500237	0.375184	KCNB1	potassium voltage-gated channel subfamily B member 1
TLL2	0.989	0.246318	0.37518	TLL2	tolloid like 2
ARL8A	0.989	0.0053502	0.375117	ARL8A	ADP ribosylation factor like GTPase 8A
B3GALNT1	0.989	0.155742	0.375107	B3GALNT1	beta-1,3-N-acetylgalactosaminyltransferase 1 (globoside blood group)
RPL27A	0.989	0.190016	0.374958	RPL27A	ribosomal protein L27a
TCEAL2	0.989	0.186616	0.374947	TCEAL2	transcription elongation factor A like 2
CAB39L	0.989	0.107139	0.374674	CAB39L	calcium binding protein 39 like
SVEP1	0.989	0.166154	0.374433	SVEP1	sushi, von Willebrand factor type A, EGF and pentraxin domain containing 1
SEMA3C	0.989	0.24112	0.374413	SEMA3C	semaphorin 3C
INPP4B	0.989	0.323541	0.374384	INPP4B	inositol polyphosphate-4-phosphatase type II B
SPPL2B	0.989	0.050284	0.374357	SPPL2B	signal peptide peptidase like 2B
MT1B	0.989	0.225387	0.374178	MT1B	metallothionein 1B
	0.989	0.165047	0.374163
LRRC38	0.989	0.108685	0.374026	LRRC38	leucine rich repeat containing 38
TMEM154	0.989	0.237769	0.373852	TMEM154	transmembrane protein 154
LOC101928068	0.989	0.0573649	0.37365	LOC101928068	uncharacterized LOC101928068
PITRM1	0.989	0.0807366	0.373642	PITRM1	pitrilysin metallopeptidase 1
MOB2	0.989	0.0224278	0.373591	MOB2	MOB kinase activator 2
ABL2	0.989	0.0956708	0.373519	ABL2	ABL proto-oncogene 2, non-receptor tyrosine kinase
	0.989	0.145764	0.373408
POLR2L	0.989	0.0436652	0.373375	POLR2L	RNA polymerase II subunit L
ALDH4A1	0.989	0.120885	0.373367	ALDH4A1	aldehyde dehydrogenase 4 family member A1
ZNF385D	0.989	0.0908614	0.373354	ZNF385D	zinc finger protein 385D
CYB5R1	0.989	0.15461	0.373202	CYB5R1	cytochrome b5 reductase 1
NRGN	0.989	0.033455	0.373128	NRGN	neurogranin
FASTK	0.989	0.0072377	0.373103	FASTK	Fas activated serine/threonine kinase
JHDM1D-AS1	0.989	0.192958	0.373096	JHDM1D-AS1	JHDM1D antisense RNA 1 (head to head)
ZC3H12A	0.989	0.215755	0.373055	ZC3H12A	zinc finger CCCH-type containing 12A
PTPRN2	0.989	0.237353	0.372976	PTPRN2	protein tyrosine phosphatase, receptor type N2
FLT1	0.989	0.158446	0.372966	FLT1	fms related tyrosine kinase 1
PAPSS2	0.989	0.251356	0.372928	PAPSS2	3'-phosphoadenosine 5'-phosphosulfate synthase 2
	0.989	0.336234	0.372799
TBC1D2	0.989	0.0931096	0.372622	TBC1D2	TBC1 domain family member 2
ACOT11	0.989	0.0599589	0.372117	ACOT11	acyl-CoA thioesterase 11
ACTN1	0.989	0.127936	0.372033	ACTN1	actinin alpha 1
CBLC	0.989	0.217579	0.372007	CBLC	Cbl proto-oncogene C
	0.989	0.0563831	0.371961
LDLR	0.989	0.142459	0.371769	LDLR	low density lipoprotein receptor
	0.989	0.141904	0.371716
F2R	0.989	0.184458	0.371658	F2R	coagulation factor II thrombin receptor
AKR1B10	0.989	0.426037	0.371516	AKR1B10	aldo-keto reductase family 1 member B10
CALM2	0.989	0.458339	0.371238	CALM2	calmodulin 2
SLC5A3	0.989	0.10358	0.371164	SLC5A3	solute carrier family 5 member 3
CUL1	0.989	0.0163226	0.371145	CUL1	cullin 1
PPP1R14B	0.989	0.0421391	0.371145	PPP1R14B	protein phosphatase 1 regulatory inhibitor subunit 14B
HNF4A	0.989	0.0706411	0.371131	HNF4A	hepatocyte nuclear factor 4 alpha
KCTD15	0.989	0.0554252	0.370967	KCTD15	potassium channel tetramerization domain containing 15
CDH5	0.989	0.0254983	0.370948	CDH5	cadherin 5
CA12	0.989	0.276688	0.370881	CA12	carbonic anhydrase 12
ELFN1	0.989	0.048996	0.370781	ELFN1	extracellular leucine rich repeat and fibronectin type III domain containing 1
PDLIM3	0.989	0.582159	0.370736	PDLIM3	PDZ and LIM domain 3
HSD11B2	0.989	0.261711	0.370719	HSD11B2	hydroxysteroid 11-beta dehydrogenase 2
CH25H	0.989	0.332771	0.370668	CH25H	cholesterol 25-hydroxylase
IL36G	0.989	0.545614	0.370659	IL36G	interleukin 36, gamma
ACTC1	0.989	0.238024	0.370641	ACTC1	actin, alpha, cardiac muscle 1
SLC1A7	0.989	0.416494	0.370639	SLC1A7	solute carrier family 1 member 7
FAM83A	0.989	0.44578	0.370576	FAM83A	family with sequence similarity 83 member A
CMYA5	0.989	0.336834	0.37056	CMYA5	cardiomyopathy associated 5
TGM2	0.989	0.241151	0.370404	TGM2	transglutaminase 2
CEBPB	0.989	0.102037	0.370288	CEBPB	CCAAT/enhancer binding protein beta
	0.989	0.234347	0.370245
MAPT	0.989	0.381467	0.369945	MAPT	microtubule associated protein tau
	0.989	0.292639	0.369888
BAALC	0.989	0.025558	0.369843	BAALC	brain and acute leukemia, cytoplasmic
ADRM1	0.989	0.0501783	0.369769	ADRM1	adhesion regulating molecule 1
MXD4	0.989	0.0258525	0.369644	MXD4	MAX dimerization protein 4
CDC37	0.989	0.0694545	0.369455	CDC37	cell division cycle 37
HTN3	0.989	0.441295	0.369318	HTN3	histatin 3
	0.989	0.366017	0.369151
EBF1	0.989	0.252585	0.369151	EBF1	early B-cell factor 1
ELMO3	0.989	0.187357	0.368916	ELMO3	engulfment and cell motility 3
	0.989	0.164262	0.368869
HDAC5	0.989	0.0310966	0.368771	HDAC5	histone deacetylase 5
AP2A2	0.989	0.0235282	0.368579	AP2A2	adaptor related protein complex 2 alpha 2 subunit
THOC5	0.989	0.057559	0.368573	THOC5	THO complex 5
SMPX	0.99	0.712219	0.368502	SMPX	small muscle protein, X-linked
	0.989	0.0092757	0.368497
TGFB2	0.989	0.13731	0.368475	TGFB2	transforming growth factor beta 2
ITPRIPL2	0.989	0.188181	0.368459	ITPRIPL2	inositol 1,4,5-trisphosphate receptor interacting protein like 2
DENND2C	0.989	0.357487	0.3684	DENND2C	DENN domain containing 2C
TIMM44	0.989	0.0823434	0.368343	TIMM44	translocase of inner mitochondrial membrane 44
EREG	0.989	0.506642	0.368282	EREG	epiregulin
	0.989	0.137501	0.368223
OBSL1	0.989	0.0586795	0.368203	OBSL1	obscurin like 1
CDC42EP2	0.989	0.0559996	0.368146	CDC42EP2	CDC42 effector protein 2
	0.989	0.166889	0.368123
GPAT4	0.989	0.0663634	0.368121	GPAT4	glycerol-3-phosphate acyltransferase 4
	0.989	0.230808	0.368058
GADD45G	0.989	0.239841	0.367644	GADD45G	growth arrest and DNA damage inducible gamma
TMEM238	0.989	0.0290467	0.36761	TMEM238	transmembrane protein 238
RCAN1	0.989	0.218265	0.367498	RCAN1	regulator of calcineurin 1
C11orf95	0.989	0.034423	0.367477	C11orf95	chromosome 11 open reading frame 95
	0.989	0.0318016	0.367442
P3H3	0.989	0.128089	0.367414	P3H3	prolyl 3-hydroxylase 3
	0.989	0.225109	0.367316
LCE5A	0.989	0.0404467	0.367203	LCE5A	late cornified envelope 5A
TAGLN2	0.989	0.0295243	0.367073	TAGLN2	transgelin 2
ATAD3B	0.989	0.0711801	0.367062	ATAD3B	ATPase family, AAA domain containing 3B
	0.989	0.110831	0.366943
FBXO44	0.989	0.026275	0.366867	FBXO44	F-box protein 44
ANO5	0.989	0.49099	0.36672	ANO5	anoctamin 5
NCS1	0.989	0.0887309	0.366696	NCS1	neuronal calcium sensor 1
CCDC86	0.989	0.113064	0.366552	CCDC86	coiled-coil domain containing 86
CCAT1	0.989	0.20064	0.366294	CCAT1	colon cancer associated transcript 1 (non-protein coding)
FHDC1	0.989	0.165713	0.366208	FHDC1	FH2 domain containing 1
MEX3D	0.989	0.043323	0.366097	MEX3D	mex-3 RNA binding family member D
KLC1	0.989	0.0256515	0.366013	KLC1	kinesin light chain 1
LZTS2	0.989	0.0473272	0.365936	LZTS2	leucine zipper tumor suppressor 2
B4GALT2	0.989	0.02829	0.365712	B4GALT2	beta-1,4-galactosyltransferase 2
LMNA	0.989	0.0632891	0.36569	LMNA	lamin A/C
FOSL2	0.989	0.0540063	0.365498	FOSL2	FOS like 2, AP-1 transcription factor subunit
ELFN2	0.989	0.134309	0.365451	ELFN2	extracellular leucine rich repeat and fibronectin type III domain containing 2
KRTAP4-1	0.989	0.024877	0.365397	KRTAP4-1	keratin associated protein 4-1
PIGR	0.989	0.581272	0.364989	PIGR	polymeric immunoglobulin receptor
	0.989	0.117597	0.364747
EPN3	0.989	0.36806	0.364738	EPN3	epsin 3
	0.989	0.0771418	0.364552
CDKN1C	0.989	0.32746	0.364483	CDKN1C	cyclin dependent kinase inhibitor 1C
PTRF	0.989	0.0616106	0.364269	PTRF	polymerase I and transcript release factor
	0.989	0.0575716	0.363937
TOLLIP	0.989	0.0448678	0.363882	TOLLIP	toll interacting protein
GJB2	0.989	0.460608	0.363789	GJB2	gap junction protein beta 2
SEMA3F	0.989	0.0897231	0.363649	SEMA3F	semaphorin 3F
DBN1	0.989	0.0594486	0.363407	DBN1	drebrin 1
TMEM119	0.989	0.0361726	0.363326	TMEM119	transmembrane protein 119
PTPRF	0.989	0.219041	0.363286	PTPRF	protein tyrosine phosphatase, receptor type F
PCSK6	0.989	0.0970564	0.363206	PCSK6	proprotein convertase subtilisin/kexin type 6
POLR3H	0.989	0.094164	0.363088	POLR3H	RNA polymerase III subunit H
MRPL4	0.989	0.0295541	0.363083	MRPL4	mitochondrial ribosomal protein L4
GUK1	0.989	0.0023563	0.36308	GUK1	guanylate kinase 1
CPE	0.989	0.347453	0.362956	CPE	carboxypeptidase E
	0.989	0.0438912	0.362936
PACS2	0.989	0.0977154	0.362769	PACS2	phosphofurin acidic cluster sorting protein 2
CAPNS1	0.989	0.0121794	0.362723	CAPNS1	calpain small subunit 1
BCRP2	0.989	0.113284	0.362584	BCRP2	breakpoint cluster region pseudogene 2
INHBB	0.989	0.417463	0.362539	INHBB	inhibin beta B subunit
IL13	0.989	0.141336	0.362506	IL13	interleukin 13
	0.989	0.0670561	0.362466
	0.989	0.605682	0.362452
SERPINA5	0.989	0.0392485	0.362253	SERPINA5	serpin family A member 5
CLCF1	0.989	0.1235	0.362228	CLCF1	cardiotrophin-like cytokine factor 1
NXPH4	0.989	0.274394	0.36217	NXPH4	neurexophilin 4
CRISPLD1	0.989	0.274565	0.36217	CRISPLD1	cysteine rich secretory protein LCCL domain containing 1
	0.989	0.0331802	0.362124
RAB17	0.989	0.0680966	0.362116	RAB17	RAB17, member RAS oncogene family
OMD	0.989	0.265858	0.36211	OMD	osteomodulin
H3F3A	0.989	0.536545	0.361986	H3F3A	H3 histone, family 3A
FUT2	0.989	0.289257	0.361792	FUT2	fucosyltransferase 2
AP2A1	0.989	0.0819307	0.361762	AP2A1	adaptor related protein complex 2 alpha 1 subunit
CALM1	0.989	0.0284916	0.361714	CALM1	calmodulin 1
	0.989	0.166821	0.361582
TMEM191B	0.989	0.0519977	0.361561	TMEM191B	transmembrane protein 191B
RPLP2	0.989	0.44181	0.361503	RPLP2	ribosomal protein lateral stalk subunit P2
TOMM40	0.989	0.03512	0.361394	TOMM40	translocase of outer mitochondrial membrane 40
PIK3R1	0.989	0.11646	0.361389	PIK3R1	phosphoinositide-3-kinase regulatory subunit 1
DOK4	0.989	0.080632	0.361347	DOK4	docking protein 4
USP53	0.989	0.0965541	0.361293	USP53	ubiquitin specific peptidase 53
OSBPL6	0.989	0.220934	0.361267	OSBPL6	oxysterol binding protein like 6
ASCC2	0.989	0.079917	0.361257	ASCC2	activating signal cointegrator 1 complex subunit 2
KRT80	0.989	0.237857	0.361236	KRT80	keratin 80
MFSD10	0.989	0.074651	0.361232	MFSD10	major facilitator superfamily domain containing 10
TP53I11	0.989	0.149147	0.361173	TP53I11	tumor protein p53 inducible protein 11
PODNL1	0.989	0.0412444	0.360955	PODNL1	podocan like 1
STK25	0.989	0.0416232	0.360937	STK25	serine/threonine kinase 25
PCDHA8	0.989	0.217414	0.360934	PCDHA8	protocadherin alpha 8
KLF2	0.989	0.181128	0.360842	KLF2	Kruppel like factor 2
CD55	0.989	0.0584751	0.360785	CD55	CD55 molecule (Cromer blood group)
	0.989	0.0679412	0.360617
NPR3	0.989	0.186709	0.360312	NPR3	natriuretic peptide receptor 3
TLE1	0.989	0.211225	0.360291	TLE1	transducin like enhancer of split 1
ESRRG	0.989	0.217298	0.360267	ESRRG	estrogen related receptor gamma
AGPAT4	0.989	0.16624	0.360223	AGPAT4	1-acylglycerol-3-phosphate O-acyltransferase 4
LMOD3	0.989	0.365109	0.360048	LMOD3	leiomodin 3
	0.989	0.0251449	0.360034
	0.989	0.383428	0.359955
PVALB	0.989	0.117089	0.359922	PVALB	parvalbumin
TMCC1	0.989	0.018825	0.359897	TMCC1	transmembrane and coiled-coil domain family 1
TGFB1I1	0.989	0.102406	0.359893	TGFB1I1	transforming growth factor beta 1 induced transcript 1
CSNK1D	0.989	0.0148216	0.359877	CSNK1D	casein kinase 1 delta
DAAM1	0.989	0.205999	0.359741	DAAM1	dishevelled associated activator of morphogenesis 1
PRR7	0.989	0.0365212	0.359714	PRR7	proline rich 7 (synaptic)
ARMC9	0.989	0.0096168	0.359685	ARMC9	armadillo repeat containing 9
KIAA0040	0.989	0.130897	0.359581	KIAA0040	KIAA0040
ERI3	0.989	0.0332565	0.35952	ERI3	ERI1 exoribonuclease family member 3
ALPL	0.989	0.0515611	0.359515	ALPL	alkaline phosphatase, liver/bone/kidney
CAP1	0.989	0.0252486	0.35945	CAP1	adenylate cyclase associated protein 1
LINC01278	0.989	0.0403247	0.359413	LINC01278	long intergenic non-protein coding RNA 1278
DAP	0.989	0.053662	0.359407	DAP	death associated protein
VAC14	0.989	0.0535348	0.359324	VAC14	Vac14, PIKFYVE complex component
LOC440461	0.989	0.07412	0.359017	LOC440461	Rho GTPase activating protein 27 pseudogene
HNRNPUL1	0.989	0.0698497	0.358966	HNRNPUL1	heterogeneous nuclear ribonucleoprotein U like 1
WISP1	0.989	0.270295	0.35896	WISP1	WNT1 inducible signaling pathway protein 1
BRF1	0.989	0.0206202	0.358918	BRF1	BRF1, RNA polymerase III transcription initiation factor 90 kDa subunit
PKN1	0.989	0.129326	0.358807	PKN1	protein kinase N1
FUT3	0.989	0.430853	0.358723	FUT3	fucosyltransferase 3 (Lewis blood group)
LTBP3	0.989	0.126028	0.35869	LTBP3	latent transforming growth factor beta binding protein 3
TNFRSF12A	0.989	0.231445	0.358569	TNFRSF12A	TNF receptor superfamily member 12A
FAM3C	0.989	0.0924446	0.358497	FAM3C	family with sequence similarity 3 member C
HMGN1	0.989	0.536031	0.357943	HMGN1	high mobility group nucleosome binding domain 1
SMKR1	0.989	0.123764	0.357941	SMKR1	small lysine rich protein 1
KRT16P3	0.989	0.444254	0.357836	KRT16P3	keratin 16 pseudogene 3
TGFB3	0.989	0.335643	0.357816	TGFB3	transforming growth factor beta 3
	0.989	0.0515244	0.357788
	0.989	0.195798	0.357635
FLG	0.989	0.20106	0.357591	FLG	filaggrin
NAPA	0.989	0.11851	0.357462	NAPA	NSF attachment protein alpha
LOC105372881	0.989	0.0132772	0.357378	LOC105372881	uncharacterized LOC105372881
SCNN1A	0.989	0.194848	0.357365	SCNN1A	sodium channel epithelial 1 alpha subunit
ECE1	0.989	0.282802	0.357297	ECE1	endothelin converting enzyme 1
SRPRA	0.989	0.0579471	0.357182	SRPRA	SRP receptor alpha subunit
POLR2L	0.989	0.0867977	0.356967	POLR2L	RNA polymerase II subunit L
ANAPC15	0.989	0.0798061	0.356841	ANAPC15	anaphase promoting complex subunit 15
LRSAM1	0.989	0.0954825	0.356653	LRSAM1	leucine rich repeat and sterile alpha motif containing 1
HOMER1	0.989	0.169199	0.356579	HOMER1	homer scaffolding protein 1
NECTIN3	0.989	0.212574	0.356487	NECTIN3	nectin cell adhesion molecule 3
B4GALT4	0.989	0.163415	0.356475	B4GALT4	beta-1,4-galactosyltransferase 4
	0.989	0.0647042	0.356418
	0.989	0.193967	0.356377
ADGRF5	0.989	0.077306	0.356209	ADGRF5	adhesion G protein-coupled receptor F5
MAP7D1	0.989	0.123085	0.356195	MAP7D1	MAP7 domain containing 1
PIEZO2	0.989	0.0785689	0.356161	PIEZO2	piezo type mechanosensitive ion channel component 2
GPIHBP1	0.989	0.400103	0.356105	GPIHBP1	glycosylphosphatidylinositol anchored high density lipoprotein binding protein 1
SCGB1D1	0.989	0.429259	0.356084	SCGB1D1	secretoglobin family 1D member 1
AK4	0.989	0.158977	0.35604	AK4	adenylate kinase 4
CERCAM	0.989	0.0831575	0.356009	CERCAM	cerebral endothelial cell adhesion molecule
USP43	0.989	0.170972	0.355933	USP43	ubiquitin specific peptidase 43
SNX33	0.989	0.0490098	0.355931	SNX33	sorting nexin 33
SH3BGRL3	0.989	0.0380929	0.355883	SH3BGRL3	SH3 domain binding glutamate rich protein like 3
RRAS	0.989	0.0207893	0.355861	RRAS	related RAS viral (r-ras) oncogene homolog
ALDH1L1	0.989	0.32619	0.355744	ALDH1L1	aldehyde dehydrogenase 1 family member L1
MAN2A1	0.989	0.07396	0.35568	MAN2A1	mannosidase alpha class 2A member 1
ERN1	0.989	0.474773	0.355614	ERN1	endoplasmic reticulum to nucleus signaling 1
MAP4K5	0.989	0.128417	0.355533	MAP4K5	mitogen-activated protein kinase kinase kinase kinase 5
NFKBIB	0.989	0.0193674	0.355406	NFKBIB	NFKB inhibitor beta
DCAF15	0.989	0.0901589	0.355283	DCAF15	DDB1 and CUL4 associated factor 15
HMCN1	0.989	0.434414	0.355239	HMCN1	hemicentin 1
FAM181B	0.989	0.18092	0.355171	FAM181B	family with sequence similarity 181 member B
CASKIN1	0.989	0.0472088	0.355136	CASKIN1	CASK interacting protein 1
KCNK2	0.989	0.022501	0.355015	KCNK2	potassium two pore domain channel subfamily K member 2
ARL13B	0.989	0.0274123	0.354745	ARL13B	ADP ribosylation factor like GTPase 13B
GPAT4	0.989	0.0963333	0.354483	GPAT4	glycerol-3-phosphate acyltransferase 4
PER3	0.989	0.0858248	0.354315	PER3	period circadian clock 3
CGB3	0.989	0.279556	0.354314	CGB3	chorionic gonadotropin beta subunit 3
TWIST1	0.989	0.145336	0.354243	TWIST1	twist family bHLH transcription factor 1
STK25	0.989	0.0324546	0.35416	STK25	serine/threonine kinase 25
TENM3	0.989	0.243623	0.354135	TENM3	teneurin transmembrane protein 3
ILK	0.989	0.0053156	0.354008	ILK	integrin linked kinase
PWWP2B	0.989	0.0038852	0.353716	PWWP2B	PWWP domain containing 2B
HACD1	0.989	0.236731	0.353693	HACD1	3-hydroxyacyl-CoA dehydratase 1
CFL1	0.989	0.0437893	0.353633	CFL1	cofilin 1
MIR133A1HG	0.989	0.35626	0.353544	MIR133A1HG	MIR133A1 host gene
YBX3	0.989	0.168941	0.353452	YBX3	Y-box binding protein 3
RNF183	0.989	0.358988	0.353428	RNF183	ring finger protein 183
	0.989	0.225223	0.353133
PSMD1	0.989	0.029029	0.353121	PSMD1	proteasome 26S subunit, non-ATPase 1
PFKFB3	0.989	0.104985	0.353091	PFKFB3	6-phosphofructo-2-kinase/fructose-2,6-biphosphatase 3
SCUBE2	0.989	0.299632	0.353009	SCUBE2	signal peptide, CUB domain and EGF like domain containing 2
DCHS1	0.989	0.0834255	0.352877	DCHS1	dachsous cadherin-related 1
KMT5A	0.989	0.114144	0.352819	KMT5A	lysine methyltransferase 5A
RARG	0.989	0.172719	0.352763	RARG	retinoic acid receptor gamma
AGPAT4	0.989	0.147294	0.352756	AGPAT4	1-acylglycerol-3-phosphate O-acyltransferase 4
PPP2R1A	0.989	0.0562334	0.352699	PPP2R1A	protein phosphatase 2 scaffold subunit Aalpha
TSHZ2	0.989	0.202949	0.352579	TSHZ2	teashirt zinc finger homeobox 2
AP2A2	0.989	0.0085649	0.352511	AP2A2	adaptor related protein complex 2 alpha 2 subunit
NPBWR1	0.989	0.034344	0.352421	NPBWR1	neuropeptides B/W receptor 1
ENPP7	0.989	0.0943611	0.352359	ENPP7	ectonucleotide pyrophosphatase/phosphodiesterase 7
	0.989	0.128148	0.352352
RDH10	0.989	0.45956	0.352343	RDH10	retinol dehydrogenase 10 (all-trans)
MYO18B	0.989	0.323752	0.352334	MYO18B	myosin XVIIIB
CHMP6	0.989	0.004609	0.352322	CHMP6	charged multivesicular body protein 6
INF2	0.989	0.0535654	0.352303	INF2	inverted formin, FH2 and WH2 domain containing
CD209	0.989	0.140815	0.352212	CD209	CD209 molecule
TRAPPC1	0.989	0.0678821	0.352143	TRAPPC1	trafficking protein particle complex 1
PRPF31	0.989	0.0282501	0.351973	PRPF31	pre-mRNA processing factor 31
TTLL12	0.989	0.130178	0.35191	TTLL12	tubulin tyrosine ligase like 12
TOB2	0.989	0.0581945	0.351903	TOB2	transducer of ERBB2, 2
SHKBP1	0.989	0.0887121	0.351864	SHKBP1	SH3KBP1 binding protein 1
NOTCH3	0.989	0.0783716	0.351856	NOTCH3	notch 3
SEC14L2	0.989	0.165182	0.35184	SEC14L2	SEC14 like lipid binding 2
SOWAHC	0.989	0.279812	0.351809	SOWAHC	sosondowah ankyrin repeat domain family member C
ADAMTSL5	0.989	0.0441093	0.351685	ADAMTSL5	ADAMTS like 5
C19orf48	0.989	0.0685619	0.351474	C19orf48	chromosome 19 open reading frame 48
GRAMD1A	0.989	0.0994615	0.351467	GRAMD1A	GRAM domain containing 1A
	0.989	0.555586	0.351385
SLC4A3	0.989	0.118314	0.351347	SLC4A3	solute carrier family 4 member 3
GSTT2	0.989	0.461788	0.351291	GSTT2	glutathione S-transferase theta 2 (gene/pseudogene)
EPB41L4B	0.989	0.35657	0.351143	EPB41L4B	erythrocyte membrane protein band 4.1 like 4B
	0.989	0.0351197	0.351107
HSPA6	0.989	0.16607	0.351089	HSPA6	heat shock protein family A (Hsp70) member 6
FXYD1	0.989	0.345625	0.351038	FXYD1	FXYD domain containing ion transport regulator 1
KATNB1	0.989	0.0454754	0.350973	KATNB1	katanin regulatory subunit B1
CRIP2	0.989	0.108571	0.350781	CRIP2	cysteine rich protein 2
ZNF385A	0.989	0.0318262	0.350745	ZNF385A	zinc finger protein 385A
	0.989	0.0049318	0.350706
ANTXR2	0.989	0.147206	0.350631	ANTXR2	anthrax toxin receptor 2
CYP24A1	0.989	0.374089	0.35057	CYP24A1	cytochrome P450 family 24 subfamily A member 1
LINC00304	0.989	0.057122	0.350565	LINC00304	long intergenic non-protein coding RNA 304
ALOX12	0.989	0.48903	0.350536	ALOX12	arachidonate 12-lipoxygenase, 12S type
	0.989	0.231407	0.350505
AGRN	0.989	0.136211	0.3505	AGRN	agrin
RAPGEF3	0.989	0.0591432	0.350275	RAPGEF3	Rap guanine nucleotide exchange factor 3
IGFBP3	0.989	0.153831	0.350233	IGFBP3	insulin like growth factor binding protein 3
RASA1	0.989	0.0463157	0.350159	RASA1	RAS p21 protein activator 1
ABCC5	0.989	0.243496	0.350096	ABCC5	ATP binding cassette subfamily C member 5
	0.989	0.14107	0.350072
KLF4	0.989	0.191427	0.349964	KLF4	Kruppel like factor 4
ABTB1	0.989	0.0675584	0.349913	ABTB1	ankyrin repeat and BTB domain containing 1
B4GALT2	0.989	0.0891286	0.349737	B4GALT2	beta-1,4-galactosyltransferase 2
RBFOX2	0.989	0.0261983	0.349675	RBFOX2	RNA binding protein, fox-1 homolog 2
SNCAIP	0.989	0.291396	0.349609	SNCAIP	synuclein alpha interacting protein
	0.989	0.0470594	0.349531
TOB2	0.989	0.0161685	0.349351	TOB2	transducer of ERBB2, 2
FAM110C	0.989	0.387802	0.349335	FAM110C	family with sequence similarity 110 member C
	0.989	0.0469436	0.349169
NCK2	0.989	0.0579921	0.349133	NCK2	NCK adaptor protein 2
XIRP2	0.989	0.344461	0.349039	XIRP2	xin actin binding repeat containing 2
TRIP12	0.989	0.0554035	0.349004	TRIP12	thyroid hormone receptor interactor 12
	0.989	0.185826	0.348987
	0.989	0.0121998	0.348976
TENM3	0.989	0.122075	0.348939	TENM3	teneurin transmembrane protein 3
NDUFB9	0.989	0.497679	0.348906	NDUFB9	NADH:ubiquinone oxidoreductase subunit B9
PIP5K1C	0.989	0.118365	0.348754	PIP5K1C	phosphatidylinositol-4-phosphate 5-kinase type 1 gamma
	0.989	0.0845857	0.348672
FGFBP2	0.989	0.327022	0.348604	FGFBP2	fibroblast growth factor binding protein 2
IL20RB	0.989	0.407442	0.348596	IL20RB	interleukin 20 receptor subunit beta
ZNF512B	0.989	0.0493341	0.348585	ZNF512B	zinc finger protein 512B
ANPEP	0.989	0.139844	0.348575	ANPEP	alanyl aminopeptidase, membrane
C9orf16	0.989	0.0424988	0.348529	C9orf16	chromosome 9 open reading frame 16
MAST2	0.989	0.156854	0.348355	MAST2	microtubule associated serine/threonine kinase 2
RNF19B	0.989	0.184498	0.348347	RNF19B	ring finger protein 19B
ADPRHL1	0.989	0.249705	0.348295	ADPRHL1	ADP-ribosylhydrolase like 1
ITIH1	0.989	0.0938999	0.348251	ITIH1	inter-alpha-trypsin inhibitor heavy chain 1
C4orf19	0.989	0.310923	0.34824	C4orf19	chromosome 4 open reading frame 19
ITIH5	0.989	0.080153	0.348236	ITIH5	inter-alpha-trypsin inhibitor heavy chain family member 5
	0.989	0.142774	0.34823
RPL17	0.989	0.463813	0.348215	RPL17	ribosomal protein L17
ADRM1	0.989	0.0603218	0.348188	ADRM1	adhesion regulating molecule 1
ARL4D	0.989	0.166801	0.348184	ARL4D	ADP ribosylation factor like GTPase 4D
TNK1	0.989	0.071683	0.348162	TNK1	tyrosine kinase non receptor 1
NSMF	0.989	0.124168	0.348114	NSMF	NMDA receptor synaptonuclear signaling and neuronal migration factor
	0.989	0.159991	0.348032
	0.989	0.446616	0.347993
CERS3	0.989	0.446944	0.347881	CERS3	ceramide synthase 3
	0.99	0.698599	0.347832
SLC2A4RG	0.989	0.0098453	0.347674	SLC2A4RG	SLC2A4 regulator
TCAF1	0.989	0.153522	0.347669	TCAF1	TRPM8 channel associated factor 1
WNT6	0.989	0.0286625	0.347507	WNT6	Wnt family member 6
ACKR3	0.989	0.323513	0.347488	ACKR3	atypical chemokine receptor 3
PDIA3	0.989	0.0716672	0.347397	PDIA3	protein disulfide isomerase family A member 3
BCAM	0.989	0.027739	0.347312	BCAM	basal cell adhesion molecule (Lutheran blood group)
RPN2	0.989	0.0387515	0.347286	RPN2	ribophorin II
SDR9C7	0.989	0.368747	0.347238	SDR9C7	short chain dehydrogenase/reductase family 9C, member 7
PALM	0.989	0.161992	0.34722	PALM	paralemmin
LHX1	0.989	0.0438006	0.347183	LHX1	LIM homeobox 1
MUCL1	0.989	0.652149	0.347179	MUCL1	mucin like 1
KMT5A	0.989	0.184688	0.347133	KMT5A	lysine methyltransferase 5A
CACNG6	0.989	0.513312	0.347033	CACNG6	calcium voltage-gated channel auxiliary subunit gamma 6
DDX17	0.989	0.0028333	0.346942	DDX17	DEAD-box helicase 17
CRK	0.989	0.0431798	0.346787	CRK	CRK proto-oncogene, adaptor protein
LOC439951	0.989	0.050616	0.346749	LOC439951	uncharacterized LOC439951
NECTIN4	0.989	0.304965	0.346692	NECTIN4	nectin cell adhesion molecule 4
HBG1	0.989	0.343967	0.346472	HBG1	hemoglobin subunit gamma 1
CHPF2	0.989	0.0976276	0.346455	CHPF2	chondroitin polymerizing factor 2
GAS6	0.989	0.193226	0.346277	GAS6	growth arrest specific 6
GGT5	0.989	0.146087	0.346165	GGT5	gamma-glutamyltransferase 5
SLC6A14	0.989	0.284305	0.346152	SLC6A14	solute carrier family 6 member 14
AHNAK	0.989	0.374585	0.345985	AHNAK	AHNAK nucleoprotein
GNB2	0.989	0.14632	0.34591	GNB2	G protein subunit beta 2
YOD1	0.989	0.24727	0.345885	YOD1	YOD1 deubiquitinase
RANGAP1	0.989	0.189108	0.345794	RANGAP1	Ran GTPase activating protein 1
SLPI	0.989	0.414116	0.345709	SLPI	secretory leukocyte peptidase inhibitor
C1QTNF2	0.989	0.096229	0.345672	C1QTNF2	C1q and tumor necrosis factor related protein 2
NKX2-8	0.989	0.103955	0.345656	NKX2-8	NK2 homeobox 8
TPBG	0.989	0.100889	0.345528	TPBG	trophoblast glycoprotein
RDH13	0.989	0.0564065	0.34547	RDH13	retinol dehydrogenase 13
ACTN4	0.989	0.134276	0.345334	ACTN4	actinin alpha 4
STC2	0.989	0.095223	0.345231	STC2	stanniocalcin 2
C4orf32	0.989	0.245679	0.345225	C4orf32	chromosome 4 open reading frame 32
CUL1	0.989	0.0091513	0.34504	CUL1	cullin 1
PRKCDBP	0.989	0.149835	0.344994	PRKCDBP	protein kinase C delta binding protein
PPM1J	0.989	0.108402	0.344991	PPM1J	protein phosphatase, Mg2+/Mn2+ dependent 1J
LTF	0.989	0.640909	0.344956	LTF	lactotransferrin
NR2F6	0.989	0.103899	0.344928	NR2F6	nuclear receptor subfamily 2 group F member 6
ANXA11	0.989	0.0455327	0.344907	ANXA11	annexin A11
ITGB4	0.989	0.155055	0.344792	ITGB4	integrin subunit beta 4
SH3PXD2B	0.989	0.107907	0.34466	SH3PXD2B	SH3 and PX domains 2B
PAM	0.989	0.15135	0.344613	PAM	peptidylglycine alpha-amidating monooxygenase
SLC5A1	0.989	0.428785	0.344591	SLC5A1	solute carrier family 5 member 1
NDRG1	0.989	0.173602	0.344485	NDRG1	N-myc downstream regulated 1
VEGFC	0.989	0.343237	0.344483	VEGFC	vascular endothelial growth factor C
NFKBIZ	0.989	0.267423	0.344406	NFKBIZ	NFKB inhibitor zeta
ZNF608	0.989	0.107296	0.344382	ZNF608	zinc finger protein 608
	0.989	0.111232	0.344326
TSPAN10	0.989	0.0597992	0.344177	TSPAN10	tetraspanin 10
	0.989	0.419018	0.34407
	0.989	0.158468	0.344021
DVL3	0.989	0.202653	0.344001	DVL3	dishevelled segment polarity protein 3
ABCC9	0.989	0.257279	0.343967	ABCC9	ATP binding cassette subfamily C member 9
EFNA1	0.989	0.0549318	0.343951	EFNA1	ephrin A1
UBAP2L	0.989	0.0405894	0.343947	UBAP2L	ubiquitin associated protein 2 like
	0.989	0.0457239	0.343936
EHF	0.989	0.321538	0.343906	EHF	ETS homologous factor
ERAL1	0.989	0.0486701	0.343676	ERAL1	Era like 12S mitochondrial rRNA chaperone 1
IRX2	0.989	0.408215	0.343629	IRX2	iroquois homeobox 2
ANGPTL7	0.989	0.197704	0.343625	ANGPTL7	angiopoietin like 7
ATP11B	0.989	0.162255	0.343573	ATP11B	ATPase phospholipid transporting 11B (putative)
RNASE7	0.989	0.454025	0.343546	RNASE7	ribonuclease A family member 7
COL1A2	0.989	0.492149	0.343267	COL1A2	collagen type I alpha 2 chain
XIRP2	0.989	0.371674	0.343059	XIRP2	xin actin binding repeat containing 2
RBM24	0.989	0.176295	0.342998	RBM24	RNA binding motif protein 24
TPM3P9	0.989	0.132653	0.342982	TPM3P9	tropomyosin 3 pseudogene 9
SULF1	0.989	0.270897	0.34271	SULF1	sulfatase 1
SHOX2	0.989	0.312128	0.342708	SHOX2	short stature homeobox 2
HRK	0.989	0.0412146	0.342621	HRK	harakiri, BCL2 interacting protein
MGC45922	0.989	0.0111033	0.34252	MGC45922	uncharacterized LOC284365
EIF4EBP1	0.989	0.0631592	0.34251	EIF4EBP1	eukaryotic translation initiation factor 4E binding protein 1
SERPINB5	0.989	0.112395	0.342414	SERPINB5	serpin family B member 5
	0.989	0.234309	0.342192
SLC31A1	0.989	0.036518	0.342135	SLC31A1	solute carrier family 31 member 1
TCEB3	0.989	0.0661469	0.341687	TCEB3	transcription elongation factor B subunit 3
OVOL1	0.989	0.421231	0.341651	OVOL1	ovo like transcriptional repressor 1
LRP5	0.989	0.0777192	0.341573	LRP5	LDL receptor related protein 5
ANGPT2	0.989	0.243689	0.341543	ANGPT2	angiopoietin 2
LRRFIP1	0.989	0.223541	0.341522	LRRFIP1	LRR binding FLII interacting protein 1
COX7B2	0.989	0.381674	0.341522	COX7B2	cytochrome c oxidase subunit 7B2
THRA	0.989	0.074447	0.341505	THRA	thyroid hormone receptor, alpha
	0.989	0.0616061	0.341415
ARPP21	0.989	0.472817	0.341398	ARPP21	cAMP regulated phosphoprotein 21
ECH1	0.989	0.0478548	0.341355	ECH1	enoyl-CoA hydratase 1
TRIM35	0.989	0.12111	0.341354	TRIM35	tripartite motif containing 35
EFNB1	0.989	0.148933	0.341279	EFNB1	ephrin B1
C19orf73	0.989	0.0498955	0.341244	C19orf73	chromosome 19 open reading frame 73
ZBTB7A	0.989	0.131175	0.340877	ZBTB7A	zinc finger and BTB domain containing 7A
SH3D19	0.989	0.173936	0.340786	SH3D19	SH3 domain containing 19
IRS1	0.989	0.251045	0.340776	IRS1	insulin receptor substrate 1
	0.989	0.376419	0.340711
SETD7	0.989	0.113068	0.340691	SETD7	SET domain containing lysine methyltransferase 7
LOC100128164	0.989	0.530203	0.340545	LOC100128164	four and a half LIM domains 1 pseudogene
ARG1	0.989	0.610869	0.340509	ARG1	arginase 1
	0.989	0.0401123	0.340272
ACPP	0.989	0.03667	0.340201	ACPP	acid phosphatase, prostate
IL20	0.989	0.237946	0.340191	IL20	interleukin 20
HMX1	0.989	0.115482	0.340058	HMX1	H6 family homeobox 1
PRPF31	0.989	0.0191943	0.33989	PRPF31	pre-mRNA processing factor 31
B4GALNT4	0.989	0.197144	0.339845	B4GALNT4	beta-1,4-N-acetyl-galactosaminyltransferase 4
CHD2	0.989	0.0654827	0.339804	CHD2	chromodomain helicase DNA binding protein 2
ATP13A2	0.989	0.0846163	0.339779	ATP13A2	ATPase 13A2
NPR3	0.989	0.462009	0.339752	NPR3	natriuretic peptide receptor 3
LOC284344	0.989	0.314513	0.33958	LOC284344	uncharacterized LOC284344
ZBTB47	0.989	0.322955	0.339401	ZBTB47	zinc finger and BTB domain containing 47
HSPB6	0.989	0.105232	0.3394	HSPB6	heat shock protein family B (small) member 6
CDH4	0.989	0.126103	0.339267	CDH4	cadherin 4
DLX3	0.989	0.127728	0.33915	DLX3	distal-less homeobox 3
MCL1	0.989	0.0211388	0.339144	MCL1	BCL2 family apoptosis regulator
CCDC85B	0.989	0.0690747	0.339121	CCDC85B	coiled-coil domain containing 85B
CCDC85C	0.989	0.0862428	0.33907	CCDC85C	coiled-coil domain containing 85C
	0.989	0.0997997	0.338996
ZNF770	0.989	0.1063	0.338974	ZNF770	zinc finger protein 770
YBX1	0.989	0.153005	0.338839	YBX1	Y-box binding protein 1
IFRD1	0.989	0.0885357	0.338734	IFRD1	interferon related developmental regulator 1
DHRS1	0.989	0.30156	0.338706	DHRS1	dehydrogenase/reductase 1
ZBTB11-AS1	0.989	0.0090179	0.338681	ZBTB11-AS1	ZBTB11 antisense RNA 1
CSPG4	0.989	0.337953	0.338583	CSPG4	chondroitin sulfate proteoglycan 4
FAAP100	0.989	0.120746	0.338564	FAAP100	Fanconi anemia core complex associated protein 100
ADGRG1	0.989	0.184805	0.338553	ADGRG1	adhesion G protein-coupled receptor G1
	0.989	0.161558	0.338435
DRAP1	0.989	0.060345	0.33828	DRAP1	DR1 associated protein 1
DAP	0.989	0.0233351	0.338191	DAP	death associated protein
MME	0.989	0.32893	0.33806	MME	membrane metallo-endopeptidase
TTL	0.989	0.0515287	0.338021	TTL	tubulin tyrosine ligase
ADAM12	0.989	0.336896	0.337891	ADAM12	ADAM metallopeptidase domain 12
SAMD11	0.989	0.221404	0.337766	SAMD11	sterile alpha motif domain containing 11
TBC1D16	0.989	0.105731	0.337636	TBC1D16	TBC1 domain family member 16
	0.989	0.0178505	0.337634
REEP6	0.989	0.144723	0.337596	REEP6	receptor accessory protein 6
HIST2H2BE	0.989	0.256596	0.337594	HIST2H2BE	histone cluster 2, H2be
FGFRL1	0.989	0.238971	0.337418	FGFRL1	fibroblast growth factor receptor-like 1
TMEM178A	0.989	0.200994	0.337306	TMEM178A	transmembrane protein 178A
HMGCS2	0.989	0.204524	0.337166	HMGCS2	3-hydroxy-3-methylglutaryl-CoA synthase 2
	0.989	0.025405	0.3371
TPM3	0.989	0.0072353	0.337074	TPM3	tropomyosin 3
TGFBR2	0.989	0.176719	0.337063	TGFBR2	transforming growth factor beta receptor 2
	0.989	0.0809326	0.336948
ENKUR	0.989	0.118186	0.336823	ENKUR	enkurin, TRPC channel interacting protein
	0.989	0.104742	0.336819
SCARF2	0.989	0.119056	0.336726	SCARF2	scavenger receptor class F member 2
ECT2	0.989	0.0886468	0.336675	ECT2	epithelial cell transforming 2
CCDC86	0.989	0.107485	0.33664	CCDC86	coiled-coil domain containing 86
VAV3	0.989	0.351012	0.336616	VAV3	vav guanine nucleotide exchange factor 3
KLC3	0.989	0.203521	0.336591	KLC3	kinesin light chain 3
GYS1	0.989	0.0299372	0.336587	GYS1	glycogen synthase 1
	0.989	0.11823	0.336449
PCSK1	0.989	0.544404	0.336319	PCSK1	proprotein convertase subtilisin/kexin type 1
CXCL12	0.989	0.425357	0.336184	CXCL12	C-X-C motif chemokine ligand 12
TUFT1	0.989	0.267706	0.33616	TUFT1	tuftelin 1
PFKFB3	0.989	0.0562833	0.336115	PFKFB3	6-phosphofructo-2-kinase/fructose-2,6-biphosphatase 3
ACAP3	0.989	0.119507	0.336092	ACAP3	ArfGAP with coiled-coil, ankyrin repeat and PH domains 3
CD34	0.989	0.12345	0.336084	CD34	CD34 molecule
HES2	0.989	0.308251	0.336021	HES2	hes family bHLH transcription factor 2
UBTD1	0.989	0.193064	0.335973	UBTD1	ubiquitin domain containing 1
MT1E	0.989	0.260928	0.33566	MT1E	metallothionein 1E
PFN2	0.989	0.234317	0.335627	PFN2	profilin 2
MYPOP	0.989	0.0219918	0.335564	MYPOP	Myb related transcription factor, partner of profilin
SLC2A9	0.989	0.150567	0.335545	SLC2A9	solute carrier family 2 member 9
	0.989	0.17819	0.335523
	0.989	0.0823599	0.335437
LRRC18	0.989	0.272187	0.335333	LRRC18	leucine rich repeat containing 18
	0.989	0.0506354	0.33529
	0.989	0.0626098	0.335154
APOL2	0.989	0.0747996	0.335121	APOL2	apolipoprotein L2
HSD3B7	0.989	0.246773	0.335115	HSD3B7	hydroxy-delta-5-steroid dehydrogenase, 3 beta- and steroid delta-isomerase 7
MALL	0.989	0.20642	0.335101	MALL	mal, T-cell differentiation protein like
ZNF773	0.989	0.0926406	0.335095	ZNF773	zinc finger protein 773
INAFM1	0.989	0.0563998	0.334955	INAFM1	InaF motif containing 1
S100A11	0.989	0.139709	0.334939	S100A11	S100 calcium binding protein A11
PRKCI	0.989	0.265265	0.334919	PRKCI	protein kinase C iota
CANT1	0.989	0.0591092	0.334726	CANT1	calcium activated nucleotidase 1
BEST3	0.989	0.381145	0.334675	BEST3	bestrophin 3
SPEN	0.989	0.233876	0.334614	SPEN	spen family transcriptional repressor
TLN1	0.989	0.0516253	0.334488	TLN1	talin 1
GPRC5C	0.989	0.297567	0.334413	GPRC5C	G protein-coupled receptor class C group 5 member C
SCN4A	0.989	0.190332	0.334279	SCN4A	sodium voltage-gated channel alpha subunit 4
TET2	0.989	0.232104	0.334241	TET2	tet methylcytosine dioxygenase 2
MVD	0.989	0.13904	0.334163	MVD	mevalonate diphosphate decarboxylase
LAMB2	0.989	0.119508	0.334153	LAMB2	laminin subunit beta 2
EIF4G2	0.989	0.0417316	0.334136	EIF4G2	eukaryotic translation initiation factor 4 gamma 2
CFL1	0.989	0.0713185	0.334092	CFL1	cofilin 1
ATP8B1	0.989	0.127253	0.334088	ATP8B1	ATPase phospholipid transporting 8B1
KCTD1	0.989	0.227596	0.334076	KCTD1	potassium channel tetramerization domain containing 1
F2RL2	0.989	0.0272438	0.333914	F2RL2	coagulation factor II thrombin receptor like 2
PEG3-AS1	0.989	0.268178	0.333889	PEG3-AS1	PEG3 antisense RNA 1
	0.989	0.155382	0.333827
VPS8	0.989	0.0817567	0.333806	VPS8	VPS8, CORVET complex subunit
	0.989	0.104739	0.333743
FZD6	0.989	0.292331	0.333655	FZD6	frizzled class receptor 6
IRS1	0.989	0.194703	0.333601	IRS1	insulin receptor substrate 1
ZNF440	0.989	0.107881	0.333591	ZNF440	zinc finger protein 440
TNFRSF1A	0.989	0.0480374	0.333502	TNFRSF1A	TNF receptor superfamily member 1A
ATP1B1	0.989	0.55585	0.333461	ATP1B1	ATPase Na+/K+ transporting subunit beta 1
	0.989	0.273554	0.333445
MT1H	0.989	0.172477	0.333433	MT1H	metallothionein 1H
SLIT2	0.989	0.34925	0.333257	SLIT2	slit guidance ligand 2
LINC00473	0.989	0.032607	0.333231	LINC00473	long intergenic non-protein coding RNA 473
FGFR4	0.989	0.143885	0.33303	FGFR4	fibroblast growth factor receptor 4
PCIF1	0.989	0.113994	0.332976	PCIF1	PDX1 C-terminal inhibiting factor 1
LARP7	0.989	0.290923	0.332957	LARP7	La ribonucleoprotein domain family member 7
LMO1	0.989	0.261732	0.332924	LMO1	LIM domain only 1
KREMEN1	0.989	0.192116	0.332909	KREMEN1	kringle containing transmembrane protein 1
POU3F3	0.989	0.0883973	0.332758	POU3F3	POU class 3 homeobox 3
CSNK2A2	0.989	0.0265372	0.332757	CSNK2A2	casein kinase 2 alpha 2
EPHA5-AS1	0.989	0.177818	0.332727	EPHA5-AS1	EPHA5 antisense RNA 1
KCNJ16	0.989	0.154443	0.33269	KCNJ16	potassium voltage-gated channel subfamily J member 16
DOK6	0.989	0.157156	0.332663	DOK6	docking protein 6
ARID1A	0.989	0.15514	0.332595	ARID1A	AT-rich interaction domain 1A
	0.989	0.0488362	0.332478
LINC01116	0.989	0.265945	0.332452	LINC01116	long intergenic non-protein coding RNA 1116
PHLDB2	0.989	0.0688963	0.332448	PHLDB2	pleckstrin homology like domain family B member 2
VWA7	0.989	0.173952	0.33244	VWA7	von Willebrand factor A domain containing 7
ARHGAP35	0.989	0.0432971	0.332428	ARHGAP35	Rho GTPase activating protein 35
LOC400446	0.989	0.276623	0.332408	LOC400446	PERP, TP53 apoptosis effector pseudogene
CD101	0.989	0.005811	0.332408	CD101	CD101 molecule
RFNG	0.989	0.285401	0.332295	RFNG	RFNG O-fucosylpeptide 3-beta-N-acetylglucosaminyltransferase
FAM117B	0.989	0.0549338	0.332132	FAM117B	family with sequence similarity 117 member B
	0.989	0.274139	0.332092
	0.989	0.160235	0.332017
TH	0.989	0.0161328	0.331891	TH	tyrosine hydroxylase
ACTB	0.989	0.180168	0.331804	ACTB	actin beta
FEM1A	0.989	0.120931	0.331763	FEM1A	fem-1 homolog A
	0.989	0.143767	0.331753
BAX	0.989	0.121905	0.331698	BAX	BCL2 associated X, apoptosis regulator
	0.989	0.181831	0.331672
WFDC5	0.989	0.566251	0.331655	WFDC5	WAP four-disulfide core domain 5
FBLIM1	0.989	0.239711	0.331627	FBLIM1	filamin binding LIM protein 1
AHNAK2	0.989	0.348963	0.331554	AHNAK2	AHNAK nucleoprotein 2
NMNAT2	0.989	0.0854517	0.331424	NMNAT2	nicotinamide nucleotide adenylyltransferase 2
ALDH4A1	0.989	0.125455	0.331389	ALDH4A1	aldehyde dehydrogenase 4 family member A1
GNAS	0.989	0.311054	0.331347	GNAS	GNAS complex locus
	0.989	0.395948	0.331335
PCSK1N	0.989	0.0842444	0.331301	PCSK1N	proprotein convertase subtilisin/kexin type 1 inhibitor
SLED1	0.989	0.0086213	0.331232	SLED1	proteoglycan 3 pseudogene
POR	0.989	0.0636812	0.331146	POR	cytochrome p450 oxidoreductase
CFH	0.989	0.408254	0.331058	CFH	complement factor H
C10orf71-AS1	0.989	0.268112	0.330901	C10orf71-AS1	C10orf71 antisense RNA 1
PHF24	0.989	0.144413	0.33084	PHF24	PHD finger protein 24
SIRT2	0.989	0.0335953	0.330785	SIRT2	sirtuin 2
IGF1	0.989	0.282783	0.330755	IGF1	insulin like growth factor 1
APBB2	0.989	0.290024	0.330729	APBB2	amyloid beta precursor protein binding family B member 2
CYYR1	0.989	0.224142	0.330728	CYYR1	cysteine and tyrosine rich 1
SH3RF2	0.989	0.0695943	0.330622	SH3RF2	SH3 domain containing ring finger 2
PRSS23	0.989	0.18897	0.33037	PRSS23	protease, serine 23
AMPD1	0.989	0.587771	0.330327	AMPD1	adenosine monophosphate deaminase 1
NPR2	0.989	0.327237	0.330314	NPR2	natriuretic peptide receptor 2
DEGS1	0.989	0.163012	0.330306	DEGS1	delta 4-desaturase, sphingolipid 1
ACAD9	0.989	0.0026648	0.330306	ACAD9	acyl-CoA dehydrogenase family member 9
NECTIN3	0.989	0.0113098	0.330271	NECTIN3	nectin cell adhesion molecule 3
	0.989	0.0773585	0.330251
	0.989	0.0268259	0.330155
CCND1	0.989	0.429988	0.330071	CCND1	cyclin D1
TRIML1	0.989	0.274224	0.329886	TRIML1	tripartite motif family like 1
MAP4	0.989	0.0393399	0.32977	MAP4	microtubule associated protein 4
GRP	0.989	0.527919	0.329723	GRP	gastrin releasing peptide
GOT2	0.989	0.160561	0.32971	GOT2	glutamic-oxaloacetic transaminase 2
GATB	0.989	0.0294801	0.329504	GATB	glutamyl-tRNA amidotransferase subunit B
PRKAR1B	0.989	0.0716576	0.329422	PRKAR1B	protein kinase cAMP-dependent type I regulatory subunit beta
SERINC5	0.989	0.110738	0.329391	SERINC5	serine incorporator 5
	0.989	0.0777681	0.329375
MYBBP1A	0.989	0.066678	0.329279	MYBBP1A	MYB binding protein 1a
GRHL2	0.989	0.314748	0.329239	GRHL2	grainyhead like transcription factor 2
MIF-AS1	0.989	0.147288	0.329201	MIF-AS1	MIF antisense RNA 1
MEGF6	0.989	0.369381	0.32919	MEGF6	multiple EGF like domains 6
IPO13	0.989	0.110882	0.329079	IPO13	importin 13
	0.989	0.11299	0.328993
	0.989	0.0346114	0.328981
OSBPL6	0.989	0.271363	0.328947	OSBPL6	oxysterol binding protein like 6
SMAD9	0.989	0.276262	0.328894	SMAD9	SMAD family member 9
CERK	0.989	0.140271	0.32884	CERK	ceramide kinase
HEBP2	0.989	0.0683145	0.328726	HEBP2	heme binding protein 2
MED15	0.989	0.162312	0.32868	MED15	mediator complex subunit 15
MEOX1	0.989	0.203791	0.328672	MEOX1	mesenchyme homeobox 1
RPS10	0.989	0.582563	0.328654	RPS10	ribosomal protein S10
	0.989	0.0259261	0.328581
C1GALT1	0.989	0.13117	0.328542	C1GALT1	core 1 synthase, glycoprotein-N-acetylgalactosamine 3-beta-galactosyltransferase 1
NLGN4X	0.989	0.141711	0.328505	NLGN4X	neuroligin 4, X-linked
ARMCX2	0.989	0.407146	0.328349	ARMCX2	armadillo repeat containing, X-linked 2
STXBP2	0.989	0.221944	0.328224	STXBP2	syntaxin binding protein 2
SLC16A7	0.989	0.167392	0.328212	SLC16A7	solute carrier family 16 member 7
AGPAT2	0.989	0.283453	0.32817	AGPAT2	1-acylglycerol-3-phosphate O-acyltransferase 2
P4HA3	0.989	0.433737	0.328129	P4HA3	prolyl 4-hydroxylase subunit alpha 3
NEUROG1	0.989	0.113214	0.327923	NEUROG1	neurogenin 1
FMOD	0.989	0.0916305	0.327862	FMOD	fibromodulin
STEAP1	0.989	0.243546	0.327838	STEAP1	six transmembrane epithelial antigen of the prostate 1
	0.989	0.116686	0.32782
SSH3	0.989	0.082595	0.327735	SSH3	slingshot protein phosphatase 3
SULT2B1	0.989	0.468584	0.327708	SULT2B1	sulfotransferase family 2B member 1
CCDC91	0.989	0.23705	0.327664	CCDC91	coiled-coil domain containing 91
PADI2	0.989	0.327686	0.327607	PADI2	peptidyl arginine deiminase 2
MT1G	0.989	0.280242	0.327525	MT1G	metallothionein 1G
TNRC18	0.989	0.0848054	0.327376	TNRC18	trinucleotide repeat containing 18
EPHA4	0.989	0.203047	0.327349	EPHA4	EPH receptor A4
PAM	0.989	0.107917	0.327331	PAM	peptidylglycine alpha-amidating monooxygenase
AHNAK	0.989	0.209826	0.327241	AHNAK	AHNAK nucleoprotein
DEGS1	0.989	0.187553	0.327123	DEGS1	delta 4-desaturase, sphingolipid 1
TPSG1	0.989	0.0697173	0.327069	TPSG1	tryptase gamma 1
RBM28	0.989	0.0385559	0.326862	RBM28	RNA binding motif protein 28
GALNT4	0.989	0.0159576	0.326814	GALNT4	polypeptide N-acetylgalactosaminyltransferase 4
UBA6	0.989	0.242682	0.32674	UBA6	ubiquitin like modifier activating enzyme 6
GALE	0.989	0.158571	0.326734	GALE	UDP-galactose-4-epimerase
	0.989	0.188784	0.3267
	0.989	0.0583592	0.326685
	0.989	0.0594082	0.326523
KRT79	0.989	0.476614	0.326373	KRT79	keratin 79
RPTOR	0.989	0.0579985	0.326373	RPTOR	regulatory associated protein of MTOR complex 1
DDR1	0.989	0.631964	0.326358	DDR1	discoidin domain receptor tyrosine kinase 1
ACOT7	0.989	0.182052	0.326338	ACOT7	acyl-CoA thioesterase 7
ZNF271P	0.989	0.155781	0.326172	ZNF271P	zinc finger protein 271, pseudogene
HDAC5	0.989	0.0544903	0.32599	HDAC5	histone deacetylase 5
TMEM158	0.989	0.0602285	0.32593	TMEM158	transmembrane protein 158 (gene/pseudogene)
	0.989	0.50365	0.325833
C16orf45	0.989	0.172086	0.325822	C16orf45	chromosome 16 open reading frame 45
GALNT16	0.989	0.470208	0.325772	GALNT16	polypeptide N-acetylgalactosaminyltransferase 16
PHLDA1	0.989	0.28992	0.325729	PHLDA1	pleckstrin homology like domain family A member 1
	0.989	0.114572	0.325709
MT1G	0.989	0.202159	0.325618	MT1G	metallothionein 1G
ADRA1D	0.989	0.331219	0.325499	ADRA1D	adrenoceptor alpha 1D
SLC39A6	0.989	0.232125	0.325487	SLC39A6	solute carrier family 39 member 6
LRFN3	0.989	0.0753176	0.325471	LRFN3	leucine rich repeat and fibronectin type III domain containing 3
CPEB4	0.989	0.186366	0.325434	CPEB4	cytoplasmic polyadenylation element binding protein 4
	0.989	0.0561198	0.325396
SLC30A4	0.989	0.157532	0.32538	SLC30A4	solute carrier family 30 member 4
JUNB	0.989	0.114768	0.325371	JUNB	JunB proto-oncogene, AP-1 transcription factor subunit
PAX8-AS1	0.989	0.427807	0.325339	PAX8-AS1	PAX8 antisense RNA 1
CUEDC1	0.989	0.0725157	0.325252	CUEDC1	CUE domain containing 1
AURKAIP1	0.989	0.0048734	0.325238	AURKAIP1	aurora kinase A interacting protein 1
	0.989	0.0516844	0.325221
CHST6	0.989	0.380342	0.325157	CHST6	carbohydrate sulfotransferase 6
ZBTB38	0.989	0.113021	0.325101	ZBTB38	zinc finger and BTB domain containing 38
EXOC5	0.989	0.190128	0.325087	EXOC5	exocyst complex component 5
TLDC1	0.989	0.302428	0.325067	TLDC1	TBC/LysM-associated domain containing 1
	0.989	0.158973	0.325033
CA12	0.989	0.330466	0.32497	CA12	carbonic anhydrase 12
PLEKHM2	0.989	0.159462	0.324927	PLEKHM2	pleckstrin homology and RUN domain containing M2
RPL7A	0.989	0.345238	0.324838	RPL7A	ribosomal protein L7a
KIAA1804	0.989	0.0956227	0.324835	KIAA1804	mixed lineage kinase 4
SEMA3F	0.989	0.108924	0.324835	SEMA3F	semaphorin 3F
CDKL1	0.989	0.0825396	0.324799	CDKL1	cyclin dependent kinase like 1
TNKS1BP1	0.989	0.183935	0.324679	TNKS1BP1	tankyrase 1 binding protein 1
F2RL1	0.989	0.319173	0.324633	F2RL1	F2R like trypsin receptor 1
PRRX2	0.989	0.167801	0.324613	PRRX2	paired related homeobox 2
NEUROG3	0.989	0.118168	0.324602	NEUROG3	neurogenin 3
SERTAD1	0.989	0.0277156	0.324548	SERTAD1	SERTA domain containing 1
APH1A	0.989	0.0691997	0.324539	APH1A	aph-1 homolog A, gamma-secretase subunit
MAP4K2	0.989	0.149072	0.324521	MAP4K2	mitogen-activated protein kinase kinase kinase kinase 2
PDPN	0.989	0.19583	0.324518	PDPN	podoplanin
KMT2C	0.989	0.0669647	0.324423	KMT2C	lysine methyltransferase 2C
ALDOAP2	0.989	0.123735	0.324411	ALDOAP2	aldolase, fructose-bisphosphate A pseudogene 2
PLEKHH2	0.989	0.137656	0.32412	PLEKHH2	pleckstrin homology, MyTH4 and FERM domain containing H2
STIP1	0.989	0.0895674	0.323996	STIP1	stress induced phosphoprotein 1
AGRN	0.989	0.217244	0.323935	AGRN	agrin
LRP3	0.989	0.0348348	0.323934	LRP3	LDL receptor related protein 3
	0.989	0.0312911	0.323862
HP1BP3	0.989	0.174195	0.323828	HP1BP3	heterochromatin protein 1 binding protein 3
SNORA62///RPSA	0.989	0.215915	0.323811	SNORA62///RPSA	small nucleolar RNA, H/ACA box 62///ribosomal protein SA
DPF3	0.989	0.285398	0.323745	DPF3	double PHD fingers 3
ACAN	0.989	0.263598	0.323683	ACAN	aggrecan
OR2A9P	0.989	0.191058	0.323518	OR2A9P	olfactory receptor family 2 subfamily A member 9 pseudogene
UBR1	0.989	0.124613	0.323471	UBR1	ubiquitin protein ligase E3 component n-recognin 1
DUSP18	0.989	0.0395957	0.323471	DUSP18	dual specificity phosphatase 18
TRIM54	0.989	0.251566	0.32347	TRIM54	tripartite motif containing 54
EDNRA	0.989	0.0881463	0.323327	EDNRA	endothelin receptor type A
HFE2	0.989	0.454992	0.323322	HFE2	hemochromatosis type 2 (juvenile)
YBX1	0.989	0.119746	0.323316	YBX1	Y-box binding protein 1
[truncated: 38,737 more rows]

## Sheet: GSE84846stageIvsIIDEGs
Gene.symbol	adj.P.Val	P.Value	logFC	Gene.symbol	Gene.title									KEGG_04640_Hematopoietic_cell_lineage	0.0416667		GSTO2	KEGG_00480_Glutathione_metabolism
AGR2	0.989	0.117642	1.29379	AGR2	anterior gradient 2, protein disulphide isomerase family member									KEGG_04060_Cytokine-cytokine_receptor_interaction	0.166667		GSTO2	KEGG_00980_Metabolism_of_xenobiotics_by_cytochrome_P450
PRG4	0.989	0.034006	1.27976	PRG4	proteoglycan 4									KEGG_04145_Phagosome	0.166667		GSTO2	KEGG_00982_Drug_metabolism_-_cytochrome_P450
TFPI2	0.989	0.0126558	1.22248	TFPI2	tissue factor pathway inhibitor 2									KEGG_04514_Cell_adhesion_molecules_(CAMs)	0.166667		GABRP	KEGG_04080_Neuroactive_ligand-receptor_interaction
PIP	0.989	0.20032	1.18946	PIP	prolactin induced protein									KEGG_04612_Antigen_processing_and_presentation	0.166667		NEFL	KEGG_05014_Amyotrophic_lateral_sclerosis_(ALS)
CSF3	0.989	0.029239	1.17703	CSF3	colony stimulating factor 3												COMP	KEGG_04350_TGF-beta_signaling_pathway
LINC00302	0.989	0.0767722	1.15069	LINC00302	long intergenic non-protein coding RNA 302												COMP	KEGG_04510_Focal_adhesion
SCARA5	0.989	0.0139989	1.10748	SCARA5	scavenger receptor class A member 5												COMP	KEGG_04512_ECM-receptor_interaction
ATP2C2	0.989	0.0289879	1.08472	ATP2C2	ATPase secretory pathway Ca2+ transporting 2												CCL20	KEGG_04060_Cytokine-cytokine_receptor_interaction
TNNT1	0.989	0.0511425	1.0727	TNNT1	troponin T1, slow skeletal type												CCL20	KEGG_04062_Chemokine_signaling_pathway
WISP2	0.989	0.114818	1.06679	WISP2	WNT1 inducible signaling pathway protein 2												ALDH1L1	KEGG_00670_One_carbon_pool_by_folate
MUC7	0.989	0.0970661	1.02106	MUC7	mucin 7, secreted												CXCL5	KEGG_04060_Cytokine-cytokine_receptor_interaction
STATH	0.989	0.285159	1.01574	STATH	statherin												CXCL5	KEGG_04062_Chemokine_signaling_pathway
POTEM	0.989	0.0043671	-1.00749	POTEM	POTE ankyrin domain family member M												PITX2	KEGG_04350_TGF-beta_signaling_pathway
HMBOX1	0.989	0.0080347	-1.05805	HMBOX1	homeobox containing 1												CXCL8	KEGG_04064_NF-kappa_B_signaling_pathway_-_Homo_sapiens_(human)
CXCL9	0.989	0.0827881	-1.08281	CXCL9	C-X-C motif chemokine ligand 9												CCL20	KEGG_04668_TNF_signaling_pathway_-_Homo_sapiens_(human)
HLA-DQA1	0.989	0.0365416	-1.08728	HLA-DQA1	major histocompatibility complex, class II, DQ alpha 1												CXCL5	KEGG_04668_TNF_signaling_pathway_-_Homo_sapiens_(human)
HLA-DQA2	0.989	0.0370086	-1.08923	HLA-DQA2	major histocompatibility complex, class II, DQ alpha 2												CXCL8	KEGG_04072_Phospholipase_D_signaling_pathway_-_Homo_sapiens_(human)
HLA-DRB3	0.989	0.0067441	-1.11471	HLA-DRB3	major histocompatibility complex, class II, DR beta 3												COMP	KEGG_04151_PI3K-Akt_signaling_pathway_-_Homo_sapiens_(human)
DDX3Y	0.989	0.245547	-1.17581	DDX3Y	DEAD-box helicase 3, Y-linked												COMP	KEGG_04145_Phagosome
HLA-DQA1	0.989	0.0047582	-1.22269	HLA-DQA1	major histocompatibility complex, class II, DQ alpha 1												GABRP	KEGG_04723_Retrograde_endocannabinoid_signaling
PLAC8	0.989	0.016522	-1.2533	PLAC8	placenta specific 8
RPS4Y2	0.989	0.266373	-1.26413	RPS4Y2	ribosomal protein S4, Y-linked 2
PLAC8	0.989	0.0182252	-1.31066	PLAC8	placenta specific 8
RPS4Y1	0.989	0.270379	-1.34845	RPS4Y1	ribosomal protein S4, Y-linked 1
CD70	0.962	2.36e-05	-1.4424	CD70	CD70 molecule
ADGRE1	0.989	0.0002564	-1.48219	ADGRE1	adhesion G protein-coupled receptor E1
									26	5	17
									43	3	12
									191	20	20

## Sheet: GSE84846stageIvsIII
Gene.symbol	adj.P.Val	P.Value	logFC	Gene.title
CRNN	1	0.035213	1.9037	cornulin
KRT4	1	0.089344	1.54554	keratin 4
KLK7	1	0.041213	1.43356	kallikrein related peptidase 7
KRT16	1	0.020353	1.31996	keratin 16
COMP	1	0.007119	1.29311	cartilage oligomeric matrix protein
SPRR2G	1	0.058837	1.28111	small proline rich protein 2G
KLK5	1	0.01368	1.25856	kallikrein related peptidase 5
KRT6B	1	0.057961	1.25511	keratin 6B
KRT16P3	1	0.017123	1.24512	keratin 16 pseudogene 3
FLG	1	0.021864	1.20418	filaggrin
KRT13	1	0.105262	1.15497	keratin 13
PRG4	1	0.028732	1.14882	proteoglycan 4
SPRR1B	1	0.089449	1.14071	small proline rich protein 1B
GSTO2	1	0.004759	1.12892	glutathione S-transferase omega 2
SPINK7	1	0.009841	1.1168	serine peptidase inhibitor, Kazal type 7 (putative)
CDH16	1	0.023643	1.09985	cadherin 16
FLG	1	0.039169	1.09747	filaggrin
FAM25A	1	0.065658	1.08623	family with sequence similarity 25 member A
PGLYRP4	1	0.033559	1.07825	peptidoglycan recognition protein 4
KRT16P2	1	0.019335	1.07617	keratin 16 pseudogene 2
HIST1H1A	1	0.030391	1.06456	histone cluster 1, H1a
PITX2	1	0.044665	1.04029	paired like homeodomain 2
COMP	1	0.036489	1.04027	cartilage oligomeric matrix protein
KRT16	1	0.032995	1.02732	keratin 16
NEFL	1	0.077596	1.02022	neurofilament, light polypeptide
	1	0.017587	1.01889
LCE3A	1	0.051591	1.0076	late cornified envelope 3A
IGFBP6	1	0.007679	1.00353	insulin like growth factor binding protein 6
SPRR1A	1	0.191727	0.993887	small proline rich protein 1A
NTRK2	1	0.032368	0.990812	neurotrophic receptor tyrosine kinase 2
CYP2C18	1	0.02777	0.977627	cytochrome P450 family 2 subfamily C member 18
SERPINB5	1	0.030032	0.966042	serpin family B member 5
DSG1	1	0.019649	0.958097	desmoglein 1
KRT1	1	0.134232	0.950171	keratin 1
LOC100507537	1	0.137146	0.947404	uncharacterized LOC100507537
	1	0.028785	0.943114
LINC00302	1	0.069603	0.942838	long intergenic non-protein coding RNA 302
S100A7	1	0.177703	0.942387	S100 calcium binding protein A7
CSTA	1	0.088499	0.933956	cystatin A
	1	0.018522	0.92322
WISP2	1	0.06826	0.920789	WNT1 inducible signaling pathway protein 2
CLCA2	1	0.012981	0.917989	chloride channel accessory 2
ASPRV1	1	0.037645	0.916745	aspartic peptidase, retroviral-like 1
HES5	1	0.038574	0.915166	hes family bHLH transcription factor 5
DSG3	1	0.047632	0.91193	desmoglein 3
CNTNAP2	1	0.042159	0.897573	contactin associated protein-like 2
S100A8	1	0.15087	0.897468	S100 calcium binding protein A8
ASPG	1	0.039059	0.89186	asparaginase
CSTA	1	0.115197	0.888959	cystatin A
GDF10	1	0.037277	0.886461	growth differentiation factor 10
CST6	1	0.063202	0.882782	cystatin E/M
TGM1	1	0.12012	0.879157	transglutaminase 1
AADACL2	1	0.069779	0.868099	arylacetamide deacetylase like 2
LCE3D	1	0.181464	0.867008	late cornified envelope 3D
ELOVL7	1	0.000444	0.864322	ELOVL fatty acid elongase 7
SERPINB3	1	0.19072	0.863279	serpin family B member 3
FHL1	1	0.107028	0.858896	four and a half LIM domains 1
XIST	1	0.398574	0.852118	X inactive specific transcript (non-protein coding)
DUOXA1	1	0.020408	0.849258	dual oxidase maturation factor 1
C1orf116	1	0.006439	0.847955	chromosome 1 open reading frame 116
	1	0.173292	0.844186
MTRNR2L2	1	0.019143	0.840149	MT-RNR2-like 2
CEACAM6	1	0.197036	0.83901	carcinoembryonic antigen related cell adhesion molecule 6
PTK6	1	0.01131	0.838904	protein tyrosine kinase 6
EXPH5	1	0.026947	0.83874	exophilin 5
SERPINB13	1	0.148313	0.837157	serpin family B member 13
DLX2	1	0.006337	0.833716	distal-less homeobox 2
MAL2	1	0.069326	0.832165	mal, T-cell differentiation protein 2 (gene/pseudogene)
AOX1	1	0.05436	0.830776	aldehyde oxidase 1
SMPX	1	0.326485	0.830709	small muscle protein, X-linked
SLURP1	1	0.089326	0.829909	secreted LY6/PLAUR domain containing 1
S100A7A	1	0.285209	0.827963	S100 calcium binding protein A7A
VSIG10L	1	0.032697	0.826851	V-set and immunoglobulin domain containing 10 like
DEFB103B	1	0.129456	0.82335	defensin beta 103B
DSC2	1	0.05317	0.819844	desmocollin 2
PERP	1	0.02519	0.81882	PERP, TP53 apoptosis effector
KRT6C	1	0.075787	0.817583	keratin 6C
KRT6A	1	0.085399	0.809735	keratin 6A
SDR9C7	1	0.087331	0.809219	short chain dehydrogenase/reductase family 9C, member 7
OVOL1	1	0.076658	0.808854	ovo like transcriptional repressor 1
AHNAK	1	0.016016	0.807954	AHNAK nucleoprotein
BBOX1	1	0.086434	0.805163	gamma-butyrobetaine hydroxylase 1
KRT14	1	0.046713	0.803488	keratin 14
MYOZ2	1	0.285664	0.801219	myozenin 2
KLK11	1	0.124648	0.799332	kallikrein related peptidase 11
RAET1E	1	0.007491	0.795044	retinoic acid early transcript 1E
MPZL3	1	0.008371	0.79335	myelin protein zero like 3
COL14A1	1	0.025769	0.789762	collagen type XIV alpha 1 chain
CLDN17	1	0.074644	0.788258	claudin 17
CTSV	1	0.071405	0.786338	cathepsin V
COL14A1	1	0.022224	0.785772	collagen type XIV alpha 1 chain
KRT33A	1	0.066028	0.78471	keratin 33A
SDR16C5	1	0.037421	0.784635	short chain dehydrogenase/reductase family 16C, member 5
	1	0.120384	0.783955
SLC5A1	1	0.043364	0.783877	solute carrier family 5 member 1
WFDC12	1	0.099503	0.781857	WAP four-disulfide core domain 12
ANGPTL1	1	0.095571	0.779545	angiopoietin like 1
	1	0.03365	0.778632
TMEM79	1	0.028513	0.778001	transmembrane protein 79
PLA2G3	1	0.077032	0.772648	phospholipase A2 group III
	1	0.056653	0.771771
MB	1	0.297302	0.77175	myoglobin
CDSN	1	0.114746	0.771546	corneodesmosin
TGM3	1	0.130184	0.768719	transglutaminase 3
TTN	1	0.294932	0.767503	titin
SPTSSB	1	0.054773	0.763094	serine palmitoyltransferase small subunit B
DDIT4L	1	0.277992	0.76095	DNA damage inducible transcript 4 like
SERPINB5	1	0.049802	0.757291	serpin family B member 5
KLK8	1	0.125145	0.756781	kallikrein related peptidase 8
DEFB1	1	0.248169	0.755909	defensin beta 1
PKP3	1	0.137589	0.754842	plakophilin 3
DHRS1	1	0.005241	0.752864	dehydrogenase/reductase 1
KLK12	1	0.139486	0.75141	kallikrein related peptidase 12
SLC5A10	1	0.006856	0.751265	solute carrier family 5 member 10
RAB25	1	0.047222	0.74352	RAB25, member RAS oncogene family
RNF39	1	0.007257	0.743087	ring finger protein 39
WFDC5	1	0.172745	0.742218	WAP four-disulfide core domain 5
CRLF1	1	0.108464	0.740593	cytokine receptor like factor 1
ENTPD3	1	0.022594	0.739591	ectonucleoside triphosphate diphosphohydrolase 3
LYPD3	1	0.107859	0.739506	LY6/PLAUR domain containing 3
DEFB4A	1	0.301081	0.739318	defensin beta 4A
FLRT3	1	0.215569	0.738573	fibronectin leucine rich transmembrane protein 3
LCE2A	1	0.051849	0.737302	late cornified envelope 2A
SELE	1	0.100315	0.736964	selectin E
MYOZ1	1	0.249768	0.73672	myozenin 1
SOST	1	0.0894	0.73579	sclerostin
	1	0.0933	0.73513
CRCT1	1	0.067999	0.734333	cysteine rich C-terminal 1
NMU	1	0.114348	0.733264	neuromedin U
MAFA	1	0.046175	0.728327	MAF bZIP transcription factor A
KRT15	1	0.112979	0.72587	keratin 15
CD24	1	0.085976	0.725508	CD24 molecule
ISM1	1	0.017155	0.724343	isthmin 1, angiogenesis inhibitor
SCEL	1	0.252016	0.720509	sciellin
A2ML1	1	0.069239	0.720234	alpha-2-macroglobulin like 1
SERPINB13	1	0.106103	0.717675	serpin family B member 13
SYNPO2L	1	0.195042	0.71551	synaptopodin 2 like
	1	0.075393	0.713668
CERS3	1	0.052571	0.713495	ceramide synthase 3
CDKN2B	1	0.095834	0.710823	cyclin dependent kinase inhibitor 2B
SLC28A3	1	0.04298	0.710562	solute carrier family 28 member 3
	1	0.099794	0.710211
	1	0.059302	0.709576
LCE3B	1	0.123052	0.708002	late cornified envelope 3B
	1	0.016278	0.70743
MUC7	1	0.173271	0.707285	mucin 7, secreted
FGF7	1	0.005551	0.707235	fibroblast growth factor 7
CLIC3	1	0.054788	0.707081	chloride intracellular channel 3
	1	0.021532	0.706916
	1	0.094481	0.705979
LOC400446	1	0.029883	0.705115	PERP, TP53 apoptosis effector pseudogene
EHF	1	0.188229	0.70055	ETS homologous factor
KRT14	1	0.06568	0.700488	keratin 14
	1	0.083449	0.698114
KRTDAP	1	0.226363	0.69764	keratinocyte differentiation associated protein
RAB27B	1	0.013191	0.697348	RAB27B, member RAS oncogene family
	1	0.058004	0.69709
NSG1	1	0.035255	0.694426	neuron specific gene family member 1
LYPD3	1	0.077003	0.693463	LY6/PLAUR domain containing 3
MYOC	1	0.145272	0.692868	myocilin
TMPRSS11B	1	0.354787	0.692401	transmembrane protease, serine 11B
IL36RN	1	0.153202	0.690928	interleukin 36 receptor antagonist
SCARA5	1	0.041009	0.689917	scavenger receptor class A member 5
S100A9	1	0.133638	0.687359	S100 calcium binding protein A9
NEB	1	0.27463	0.686365	nebulin
IVL	1	0.094075	0.683379	involucrin
HSPB3	1	0.256439	0.682368	heat shock protein family B (small) member 3
MYL2	1	0.362432	0.681192	myosin light chain 2
RPS3	1	0.120148	0.679742	ribosomal protein S3
KLK10	1	0.187379	0.678491	kallikrein related peptidase 10
AHNAK	1	0.038324	0.678241	AHNAK nucleoprotein
TUBA4A	1	0.004072	0.678201	tubulin alpha 4a
KRT79	1	0.098699	0.676363	keratin 79
TNNT1	1	0.166677	0.674153	troponin T1, slow skeletal type
IL36G	1	0.231044	0.672102	interleukin 36, gamma
LCE2C	1	0.267626	0.671852	late cornified envelope 2C
PTPRD	1	0.003205	0.671831	protein tyrosine phosphatase, receptor type D
ANKRD22	1	0.082473	0.670668	ankyrin repeat domain 22
SPRR3	1	0.414034	0.669552	small proline rich protein 3
APOBEC2	1	0.304657	0.669221	apolipoprotein B mRNA editing enzyme catalytic subunit 2
ACOT11	1	0.026312	0.667648	acyl-CoA thioesterase 11
KLHL41	1	0.454849	0.667068	kelch like family member 41
REEP1	1	0.042351	0.666726	receptor accessory protein 1
	1	0.376754	0.66617
PTPRZ1	1	0.06572	0.664912	protein tyrosine phosphatase, receptor type Z1
ULBP2	1	0.041963	0.664183	UL16 binding protein 2
TRIM29	1	0.04312	0.663564	tripartite motif containing 29
LMOD2	1	0.295267	0.663558	leiomodin 2
FAM83B	1	0.053606	0.663382	family with sequence similarity 83 member B
KRT80	1	0.073162	0.66308	keratin 80
C8orf22	1	0.268282	0.662302	chromosome 8 open reading frame 22
BDKRB1	1	0.015806	0.662075	bradykinin receptor B1
PCSK1	1	0.121901	0.660342	proprotein convertase subtilisin/kexin type 1
	1	0.075266	0.660119
BSPRY	1	0.105364	0.659739	B-box and SPRY domain containing
SLC39A2	1	0.130493	0.658395	solute carrier family 39 member 2
KCNK10	1	0.08058	0.656917	potassium two pore domain channel subfamily K member 10
S100A14	1	0.082782	0.655787	S100 calcium binding protein A14
MYOT	1	0.371382	0.653679	myotilin
KRT8P41	1	0.094607	0.653303	keratin 8 pseudogene 41
RNF128	1	0.18701	0.653249	ring finger protein 128, E3 ubiquitin protein ligase
	1	0.116914	0.651868
MBOAT2	1	0.032179	0.64935	membrane bound O-acyltransferase domain containing 2
GJB5	1	0.04146	0.64652	gap junction protein beta 5
TNNC2	1	0.392597	0.646017	troponin C2, fast skeletal type
KRT9	1	0.08058	0.64565	keratin 9
PTPRZ1	1	0.083461	0.6441	protein tyrosine phosphatase, receptor type Z1
RAB38	1	0.039023	0.643299	RAB38, member RAS oncogene family
RAB7B	1	0.008872	0.643209	RAB7B, member RAS oncogene family
TUBA4A	1	0.005601	0.642825	tubulin alpha 4a
MYF6	1	0.39776	0.642542	myogenic factor 6
CEACAM6	1	0.264119	0.640391	carcinoembryonic antigen related cell adhesion molecule 6
	1	0.085026	0.640315
HHIPL2	1	0.080934	0.639661	HHIP like 2
	1	0.098037	0.639449
SPANXA1	1	0.253877	0.638688	sperm protein associated with the nucleus, X-linked, family member A1
THBS4	1	0.296564	0.638484	thrombospondin 4
ACE2	1	0.088422	0.637126	angiotensin I converting enzyme 2
NEFL	1	0.122337	0.636814	neurofilament, light polypeptide
FAM110C	1	0.040909	0.635675	family with sequence similarity 110 member C
CPA4	1	0.058686	0.63537	carboxypeptidase A4
ZNF600	1	0.015512	0.635136	zinc finger protein 600
ABCA12	1	0.135625	0.634656	ATP binding cassette subfamily A member 12
WNT10A	1	0.004838	0.633293	Wnt family member 10A
WISP3	1	0.124115	0.630683	WNT1 inducible signaling pathway protein 3
SERPINB8	1	0.014998	0.63063	serpin family B member 8
IGFL2	1	0.136369	0.630623	IGF like family member 2
BDKRB1	1	0.019147	0.627972	bradykinin receptor B1
ATP2A1	1	0.199347	0.627464	ATPase sarcoplasmic/endoplasmic reticulum Ca2+ transporting 1
CAPNS2	1	0.150738	0.625887	calpain small subunit 2
RIMS3	1	0.046601	0.621351	regulating synaptic membrane exocytosis 3
THSD4	1	0.03891	0.619882	thrombospondin type 1 domain containing 4
FNDC1	1	0.050904	0.619134	fibronectin type III domain containing 1
	1	0.032869	0.618601
GALNT16	1	0.130311	0.618561	polypeptide N-acetylgalactosaminyltransferase 16
KRT76	1	0.124487	0.616716	keratin 76
HNRNPA3	1	0.020786	0.616346	heterogeneous nuclear ribonucleoprotein A3
AGBL1	1	0.161174	0.616177	ATP/GTP binding protein like 1
KHDC1	1	0.069543	0.615904	KH homology domain containing 1
FRYL	1	0.033535	0.615766	FRY like transcription coactivator
RPS13	1	0.121705	0.615752	ribosomal protein S13
ARHGEF4	1	0.005838	0.615078	Rho guanine nucleotide exchange factor 4
ADIRF	1	0.005103	0.613998	adipogenesis regulatory factor
RPLP1	1	0.216956	0.613863	ribosomal protein lateral stalk subunit P1
RPL17	1	0.100244	0.613244	ribosomal protein L17
	1	0.184975	0.612503
LINC01405	1	0.123788	0.612246	long intergenic non-protein coding RNA 1405
DMKN	1	0.153718	0.611906	dermokine
RPL31	1	0.199482	0.611285	ribosomal protein L31
	1	0.009428	0.610941
FABP5	1	0.139099	0.610702	fatty acid binding protein 5
NXPH4	1	0.04859	0.610237	neurexophilin 4
SPINK6	1	0.357978	0.608896	serine peptidase inhibitor, Kazal type 6
DAPL1	1	0.368604	0.608669	death associated protein like 1
ERVH-6	1	0.333374	0.608146	endogenous retrovirus group H member 6
HSD17B1	1	0.080443	0.607277	hydroxysteroid 17-beta dehydrogenase 1
UNC5B-AS1	1	0.08446	0.605735	UNC5B antisense RNA 1
KRT31	1	0.046481	0.605432	keratin 31
	1	0.133681	0.605414
CDKN2A	1	0.143816	0.605238	cyclin dependent kinase inhibitor 2A
MBOAT2	1	0.023982	0.604602	membrane bound O-acyltransferase domain containing 2
HNRNPA3	1	0.027154	0.603939	heterogeneous nuclear ribonucleoprotein A3
HSD17B1	1	0.030148	0.60301	hydroxysteroid 17-beta dehydrogenase 1
LRRC15	1	0.138313	0.602986	leucine rich repeat containing 15
FABP5	1	0.162987	0.602384	fatty acid binding protein 5
	1	0.019027	0.599937
PLCD4	1	0.035674	0.597276	phospholipase C delta 4
HOMER2	1	0.074228	0.596337	homer scaffolding protein 2
DUSP14	1	0.002336	0.596097	dual specificity phosphatase 14
ZNF185	1	0.06773	0.595263	zinc finger protein 185 (LIM domain)
SLC38A5	1	0.067043	0.594669	solute carrier family 38 member 5
HNRNPA3	1	0.023455	0.594534	heterogeneous nuclear ribonucleoprotein A3
	1	0.006226	0.594501
CKMT2	1	0.314128	0.594262	creatine kinase, mitochondrial 2
HOXC13-AS	1	0.07599	0.594037	HOXC13 antisense RNA
FABP5	1	0.163403	0.594012	fatty acid binding protein 5
PDZK1IP1	1	0.121007	0.593539	PDZK1 interacting protein 1
MAPK13	1	0.03126	0.592904	mitogen-activated protein kinase 13
DDX6	1	0.044452	0.592153	DEAD-box helicase 6
XK	1	0.041649	0.592145	X-linked Kx blood group
KAZALD1	1	0.034942	0.591776	Kazal type serine peptidase inhibitor domain 1
MAMDC2	1	0.052369	0.591513	MAM domain containing 2
PKP1	1	0.132368	0.591053	plakophilin 1
MALAT1	1	0.235887	0.590869	metastasis associated lung adenocarcinoma transcript 1 (non-protein coding)
YWHAZ	1	0.095511	0.590759	tyrosine 3-monooxygenase/tryptophan 5-monooxygenase activation protein zeta
ENDOU	1	0.119354	0.590508	endonuclease, poly(U) specific
FUT2	1	0.043939	0.590382	fucosyltransferase 2
ATP10D	1	0.065302	0.589879	ATPase phospholipid transporting 10D (putative)
FGF7	1	0.012303	0.589347	fibroblast growth factor 7
GRAMD1C	1	0.017726	0.58928	GRAM domain containing 1C
LYPD5	1	0.137674	0.589064	LY6/PLAUR domain containing 5
	1	0.100384	0.588656
PYGM	1	0.286401	0.586671	phosphorylase, glycogen, muscle
	1	0.163326	0.58645
SERPINB13	1	0.149137	0.586427	serpin family B member 13
TMPRSS11A	1	0.289096	0.586383	transmembrane protease, serine 11A
MYBPC1	1	0.402121	0.586335	myosin binding protein C, slow type
SPANXD	1	0.297496	0.58601	SPANX family member D
GJB6	1	0.234461	0.585477	gap junction protein beta 6
	1	0.082939	0.585055
YWHAZ	1	0.091855	0.584395	tyrosine 3-monooxygenase/tryptophan 5-monooxygenase activation protein zeta
	1	0.308255	0.583592
CDS1	1	0.021258	0.583575	CDP-diacylglycerol synthase 1
GDPD3	1	0.184625	0.583452	glycerophosphodiester phosphodiesterase domain containing 3
	1	0.094769	0.582087
SLC47A2	1	0.103299	0.581795	solute carrier family 47 member 2
DSC3	1	0.130076	0.581714	desmocollin 3
FBXL16	1	0.074174	0.58092	F-box and leucine rich repeat protein 16
SPANXA1	1	0.320084	0.580094	sperm protein associated with the nucleus, X-linked, family member A1
TUBA4A	1	0.064852	0.579841	tubulin alpha 4a
FERMT1	1	0.093473	0.579623	fermitin family member 1
CA2	1	0.213834	0.579554	carbonic anhydrase 2
PPP2R2C	1	0.081847	0.579363	protein phosphatase 2 regulatory subunit Bgamma
CWH43	1	0.2337	0.578911	cell wall biogenesis 43 C-terminal homolog
NFAT5	1	0.004912	0.578581	nuclear factor of activated T-cells 5
IL22RA1	1	0.037278	0.578269	interleukin 22 receptor subunit alpha 1
	1	0.049694	0.578134
	1	0.092041	0.577992
HIST1H1B	1	0.180048	0.577555	histone cluster 1, H1b
RPL11	1	0.249483	0.576976	ribosomal protein L11
	1	0.171901	0.576664
PGLYRP4	1	0.048814	0.575025	peptidoglycan recognition protein 4
EXPH5	1	0.035578	0.574151	exophilin 5
CDA	1	0.074144	0.574108	cytidine deaminase
ULBP2	1	0.075827	0.572998	UL16 binding protein 2
LGALSL	1	0.051105	0.572641	galectin like
DLGAP4	1	0.002169	0.571185	DLG associated protein 4
	1	0.268558	0.570223
RAB7B	1	0.00567	0.57005	RAB7B, member RAS oncogene family
CALB2	1	0.139062	0.569957	calbindin 2
CRCT1	1	0.184463	0.569111	cysteine rich C-terminal 1
	1	0.156623	0.568725
	1	0.049917	0.568556
HOMER3	1	0.267134	0.568466	homer scaffolding protein 3
P2RY1	1	0.077048	0.568462	purinergic receptor P2Y1
SLX4IP	1	0.006432	0.568215	SLX4 interacting protein
PDZRN3	1	0.060187	0.568146	PDZ domain containing ring finger 3
PRSS2	1	0.313034	0.567655	protease, serine 2
SMG1	1	0.168899	0.56713	SMG1, nonsense mediated mRNA decay associated PI3K related kinase
PDZK1IP1	1	0.11796	0.565898	PDZK1 interacting protein 1
DLX1	1	0.012686	0.564751	distal-less homeobox 1
MPZL2	1	0.067458	0.564474	myelin protein zero like 2
ELOVL7	1	0.006617	0.563292	ELOVL fatty acid elongase 7
XG	1	0.021573	0.563051	Xg blood group
LTB4R2	1	0.054322	0.563002	leukotriene B4 receptor 2
C1orf116	1	0.068018	0.562912	chromosome 1 open reading frame 116
	1	0.025523	0.562622
FAM84A	1	0.093678	0.562578	family with sequence similarity 84 member A
NMNAT2	1	0.0007	0.562305	nicotinamide nucleotide adenylyltransferase 2
COL17A1	1	0.135612	0.561995	collagen type XVII alpha 1 chain
LINC00675	1	0.170625	0.560372	long intergenic non-protein coding RNA 675
MT1A	1	0.316379	0.560078	metallothionein 1A
	1	0.165081	0.559215
FAM83A	1	0.2075	0.558234	family with sequence similarity 83 member A
ARHGEF35	1	0.05447	0.557987	Rho guanine nucleotide exchange factor 35
RPLP1	1	0.233991	0.557916	ribosomal protein lateral stalk subunit P1
UCHL3	1	0.005797	0.55791	ubiquitin C-terminal hydrolase L3
IGFBP5	1	0.163278	0.557352	insulin like growth factor binding protein 5
ARG1	1	0.261201	0.557344	arginase 1
SLC6A14	1	0.295743	0.55689	solute carrier family 6 member 14
LIPG	1	0.118568	0.556754	lipase G, endothelial type
PRSS2	1	0.269129	0.556544	protease, serine 2
CDS1	1	0.036825	0.556467	CDP-diacylglycerol synthase 1
	1	0.282287	0.555363
GPRC5A	1	0.136921	0.555016	G protein-coupled receptor class C group 5 member A
TUBA1C	1	0.01719	0.554644	tubulin alpha 1c
DHCR24	1	0.017672	0.554574	24-dehydrocholesterol reductase
FLRT2	1	0.090047	0.553998	fibronectin leucine rich transmembrane protein 2
AHNAK2	1	0.026254	0.55382	AHNAK nucleoprotein 2
ZNF750	1	0.153059	0.552002	zinc finger protein 750
MTAP	1	0.012528	0.55169	methylthioadenosine phosphorylase
	1	0.019173	0.551553
CA3	1	0.437476	0.55123	carbonic anhydrase 3
	1	0.018778	0.550737
YWHAZ	1	0.121221	0.55065	tyrosine 3-monooxygenase/tryptophan 5-monooxygenase activation protein zeta
GLTP	1	0.086121	0.550558	glycolipid transfer protein
PDLIM5	1	0.148139	0.550319	PDZ and LIM domain 5
DENND2C	1	0.107484	0.549737	DENN domain containing 2C
CSTB	1	0.139582	0.549356	cystatin B
CSRP3	1	0.459962	0.5486	cysteine and glycine rich protein 3
	1	0.035044	0.547936
MALAT1	1	0.073138	0.547775	metastasis associated lung adenocarcinoma transcript 1 (non-protein coding)
BNIPL	1	0.033602	0.547004	BCL2 interacting protein like
ACTN2	1	0.48909	0.546974	actinin alpha 2
	1	0.186113	0.546746
TGFB2	1	0.006076	0.54658	transforming growth factor beta 2
MXD1	1	0.123505	0.546487	MAX dimerization protein 1
RPS13	1	0.177512	0.545938	ribosomal protein S13
MYL1	1	0.488024	0.544264	myosin light chain 1
FGFBP2	1	0.324676	0.543984	fibroblast growth factor binding protein 2
LARGE2	1	0.02562	0.543811	LARGE xylosyl- and glucuronyltransferase 2
DSC1	1	0.261201	0.543775	desmocollin 1
WNT10A	1	0.011692	0.543462	Wnt family member 10A
	1	0.143102	0.543155
TP53AIP1	1	0.061934	0.542387	tumor protein p53 regulated apoptosis inducing protein 1
WFDC5	1	0.179658	0.542176	WAP four-disulfide core domain 5
DHRS1	1	0.011679	0.541286	dehydrogenase/reductase 1
HYAL1	1	0.004439	0.541052	hyaluronoglucosaminidase 1
	1	0.078877	0.540845
DLX2	1	0.032378	0.540648	distal-less homeobox 2
FLG	1	0.024009	0.540254	filaggrin
TUBB2A	1	0.036002	0.539409	tubulin beta 2A class IIa
SLC38A2	1	0.08177	0.53923	solute carrier family 38 member 2
SLC5A3	1	0.032586	0.538171	solute carrier family 5 member 3
C19orf33	1	0.043621	0.537316	chromosome 19 open reading frame 33
	1	0.056767	0.535756
	1	0.192955	0.535299
RAB3D	1	0.015536	0.534573	RAB3D, member RAS oncogene family
MIR133A1	1	0.165465	0.53374	microRNA 133a-1
KLK10	1	0.240586	0.533268	kallikrein related peptidase 10
LRRC8E	1	0.081203	0.532489	leucine rich repeat containing 8 family member E
MYH7	1	0.374826	0.531973	myosin, heavy chain 7, cardiac muscle, beta
STON2	1	0.037005	0.531723	stonin 2
	1	0.096105	0.530722
ACPP	1	0.084377	0.53057	acid phosphatase, prostate
PPP1R1A	1	0.289188	0.530502	protein phosphatase 1 regulatory inhibitor subunit 1A
STEAP4	1	0.158989	0.53045	STEAP4 metalloreductase
SFRP1	1	0.176726	0.529577	secreted frizzled related protein 1
RPL4	1	0.292848	0.529157	ribosomal protein L4
TMEM125	1	0.190002	0.528542	transmembrane protein 125
CARD18	1	0.373065	0.528376	caspase recruitment domain family member 18
PYY2	1	0.181294	0.528028	peptide YY, 2 (pseudogene)
ROR1	1	0.035913	0.527852	receptor tyrosine kinase like orphan receptor 1
FMO3	1	0.10335	0.527835	flavin containing monooxygenase 3
CTSG	1	0.117768	0.527662	cathepsin G
S100A12	1	0.296044	0.527582	S100 calcium binding protein A12
DUOX1	1	0.040021	0.526932	dual oxidase 1
RERG	1	0.063246	0.526546	RAS like estrogen regulated growth inhibitor
	1	0.288244	0.52488
TMEM45B	1	0.252578	0.524307	transmembrane protein 45B
GRHL3	1	0.233197	0.523021	grainyhead like transcription factor 3
GRAMD2	1	0.051267	0.522965	GRAM domain containing 2
TNXB	1	0.113355	0.522195	tenascin XB
AP1M2	1	0.00868	0.522	adaptor related protein complex 1 mu 2 subunit
CRMP1	1	0.105168	0.520344	collapsin response mediator protein 1
VPS13A	1	0.013909	0.520227	vacuolar protein sorting 13 homolog A
	1	0.298393	0.520052
CILP	1	0.308145	0.519973	cartilage intermediate layer protein
EREG	1	0.279789	0.51986	epiregulin
ENTPD3	1	0.022881	0.518267	ectonucleoside triphosphate diphosphohydrolase 3
FAM84A	1	0.154868	0.518261	family with sequence similarity 84 member A
ARHGAP32	1	0.031813	0.518122	Rho GTPase activating protein 32
	1	0.185601	0.517693
EIF3D	1	0.300583	0.517647	eukaryotic translation initiation factor 3 subunit D
DUSP13	1	0.242028	0.516392	dual specificity phosphatase 13
TUBAL3	1	0.038891	0.515352	tubulin alpha like 3
TMPRSS13	1	0.066207	0.515214	transmembrane protease, serine 13
SLC4A7	1	0.031985	0.515134	solute carrier family 4 member 7
PYGM	1	0.297199	0.515044	phosphorylase, glycogen, muscle
EPHA3	1	0.069728	0.514722	EPH receptor A3
SERPINB8	1	0.027285	0.514325	serpin family B member 8
UBE2Q2P1	1	0.073993	0.513954	ubiquitin conjugating enzyme E2 Q2 pseudogene 1
	1	0.309327	0.513898
ID4	1	0.053386	0.5135	inhibitor of DNA binding 4, HLH protein
SPRR1A	1	0.235739	0.513478	small proline rich protein 1A
	1	0.278306	0.513398
XIRP2	1	0.457783	0.512473	xin actin binding repeat containing 2
KRTAP9-2	1	0.035188	0.511545	keratin associated protein 9-2
GUCY2C	1	0.008045	0.51151	guanylate cyclase 2C
IPPK	1	0.040532	0.511467	inositol-pentakisphosphate 2-kinase
XG	1	0.051313	0.511117	Xg blood group
TPM1	1	0.304053	0.5111	tropomyosin 1 (alpha)
	1	0.078131	0.51076
DYNC2H1	1	0.078426	0.510116	dynein cytoplasmic 2 heavy chain 1
NR1D2	1	0.017752	0.509931	nuclear receptor subfamily 1 group D member 2
RPL7A	1	0.303997	0.50988	ribosomal protein L7a
SCNN1A	1	0.060814	0.509449	sodium channel epithelial 1 alpha subunit
ARHGAP32	1	0.011295	0.509127	Rho GTPase activating protein 32
IGF1	1	0.080357	0.508678	insulin like growth factor 1
ESRP2	1	0.075517	0.508069	epithelial splicing regulatory protein 2
ESPNL	1	0.080114	0.507577	espin-like
	1	0.384339	0.507482
MANEAL	1	0.056025	0.50713	mannosidase endo-alpha like
PEG3-AS1	1	0.036345	0.506772	PEG3 antisense RNA 1
RPL36	1	0.299054	0.506696	ribosomal protein L36
RPL23AP32	1	0.025951	0.506651	ribosomal protein L23a pseudogene 32
PRSS3	1	0.319363	0.506548	protease, serine 3
TMEM184A	1	0.020151	0.506539	transmembrane protein 184A
UBXN8	1	0.00549	0.506368	UBX domain protein 8
MUC15	1	0.127957	0.50619	mucin 15, cell surface associated
MUM1L1	1	0.183482	0.506075	MUM1 like 1
MYH2	1	0.520317	0.504835	myosin heavy chain 2
	1	0.04703	0.504702
NBEAL1	1	0.071804	0.504678	neurobeachin like 1
GGTLC1	1	0.098705	0.504192	gamma-glutamyltransferase light chain 1
VANGL1	1	0.083367	0.504102	VANGL planar cell polarity protein 1
FGF18	1	0.102736	0.503761	fibroblast growth factor 18
KRT75	1	0.230201	0.503716	keratin 75
TCAP	1	0.489706	0.503683	titin-cap
LRRC8E	1	0.05653	0.503359	leucine rich repeat containing 8 family member E
ANKRD29	1	0.153401	0.503107	ankyrin repeat domain 29
CLIP4	1	0.005646	0.503021	CAP-Gly domain containing linker protein family member 4
MYOZ3	1	0.351406	0.502803	myozenin 3
TRIM63	1	0.396575	0.502656	tripartite motif containing 63
SERINC5	1	0.025847	0.502625	serine incorporator 5
HOOK1	1	0.055462	0.502485	hook microtubule tethering protein 1
VAV3	1	0.114375	0.501836	vav guanine nucleotide exchange factor 3
MYH6	1	0.205248	0.501469	myosin heavy chain 6
KRT80	1	0.050042	0.501417	keratin 80
	1	0.140963	0.501168
	1	0.342149	0.501062
DHRS7C	1	0.253391	0.50011	dehydrogenase/reductase 7C
	1	0.121301	0.500074
NR2F1	1	0.108966	0.49984	nuclear receptor subfamily 2 group F member 1
RASD1	1	0.199276	0.499785	ras related dexamethasone induced 1
GM2A	1	0.065143	0.499443	GM2 ganglioside activator
NOTCH2NL	1	0.066116	0.499422	notch 2 N-terminal like
ZNF664	1	0.038085	0.49929	zinc finger protein 664
SPINK5	1	0.447992	0.499146	serine peptidase inhibitor, Kazal type 5
AHNAK2	1	0.087289	0.49908	AHNAK nucleoprotein 2
LRRC39	1	0.311708	0.498713	leucine rich repeat containing 39
DUOX1	1	0.043212	0.49833	dual oxidase 1
TUBA3C	1	0.02747	0.498018	tubulin alpha 3c
	1	0.313568	0.497658
TMPRSS11E	1	0.396828	0.497048	transmembrane protease, serine 11E
TGM5	1	0.032502	0.496898	transglutaminase 5
MTAP	1	0.083332	0.495526	methylthioadenosine phosphorylase
RPS26	1	0.027263	0.495298	ribosomal protein S26
BOLA2B	1	0.307933	0.494882	bolA family member 2B
TMEM154	1	0.107012	0.494648	transmembrane protein 154
FABP5	1	0.194024	0.493422	fatty acid binding protein 5
FAM117B	1	0.056524	0.493304	family with sequence similarity 117 member B
ST6GALNAC1	1	0.297965	0.493064	ST6 N-acetylgalactosaminide alpha-2,6-sialyltransferase 1
ANK1	1	0.210613	0.492649	ankyrin 1
LCE2B	1	0.337023	0.491981	late cornified envelope 2B
CEACAM19	1	0.139746	0.491858	carcinoembryonic antigen related cell adhesion molecule 19
ELOVL4	1	0.173136	0.491378	ELOVL fatty acid elongase 4
	1	0.078979	0.491059
OSR2	1	0.053714	0.489956	odd-skipped related transciption factor 2
HIST1H3D	1	0.220512	0.489428	histone cluster 1, H3d
FUT3	1	0.312318	0.48933	fucosyltransferase 3 (Lewis blood group)
CASQ1	1	0.223791	0.48875	calsequestrin 1
HACD1	1	0.055933	0.488295	3-hydroxyacyl-CoA dehydratase 1
SPON1	1	0.167738	0.487685	spondin 1
GRPEL2	1	0.128358	0.487613	GrpE like 2, mitochondrial
HAL	1	0.132471	0.487514	histidine ammonia-lyase
RPS26	1	0.018425	0.486834	ribosomal protein S26
MAFB	1	0.019919	0.486782	MAF bZIP transcription factor B
EPN3	1	0.159202	0.486602	epsin 3
	1	0.326899	0.486297
LYPD6B	1	0.068985	0.486018	LY6/PLAUR domain containing 6B
	1	0.021934	0.485943
FAM83B	1	0.166149	0.485629	family with sequence similarity 83 member B
MST1R	1	0.033695	0.485507	macrophage stimulating 1 receptor
	1	0.157509	0.484878
	1	0.132543	0.484734
MALAT1	1	0.225773	0.484347	metastasis associated lung adenocarcinoma transcript 1 (non-protein coding)
	1	0.155446	0.484338
	1	0.025833	0.483897
LOC100506411	1	0.097846	0.483688	uncharacterized LOC100506411
SSFA2	1	0.068894	0.483525	sperm specific antigen 2
PEBP4	1	0.139394	0.482959	phosphatidylethanolamine binding protein 4
CHRDL1	1	0.377981	0.482631	chordin like 1
IL20RB	1	0.209486	0.48152	interleukin 20 receptor subunit beta
	1	0.091017	0.480899
SLC39A6	1	0.036503	0.480226	solute carrier family 39 member 6
TNNT3	1	0.475283	0.480145	troponin T3, fast skeletal type
	1	0.072653	0.479855
	1	0.052776	0.479664
TUBA4A	1	0.019271	0.479393	tubulin alpha 4a
	1	0.26037	0.479158
OSR2	1	0.044748	0.478871	odd-skipped related transciption factor 2
PGAM2	1	0.304117	0.477894	phosphoglycerate mutase 2
SLPI	1	0.252707	0.477754	secretory leukocyte peptidase inhibitor
PLA2G2A	1	0.358556	0.477083	phospholipase A2 group IIA
IFFO2	1	0.066726	0.476598	intermediate filament family orphan 2
EVPLL	1	0.111574	0.476488	envoplakin like
PRRG1	1	0.026994	0.476188	proline rich and Gla domain 1
EHBP1	1	0.033096	0.476172	EH domain binding protein 1
IRS1	1	0.073	0.476013	insulin receptor substrate 1
TRPM7	1	0.102729	0.475596	transient receptor potential cation channel subfamily M member 7
	1	0.214951	0.475035
SPRR2D	1	0.382863	0.474022	small proline rich protein 2D
SPRR2C	1	0.400152	0.473926	small proline rich protein 2C (pseudogene)
SLC28A3	1	0.040024	0.473678	solute carrier family 28 member 3
	1	0.030438	0.473442
SPTLC3	1	0.0879	0.473232	serine palmitoyltransferase long chain base subunit 3
LDB3	1	0.342967	0.472961	LIM domain binding 3
VAV3	1	0.110716	0.472698	vav guanine nucleotide exchange factor 3
ULBP2	1	0.141259	0.472586	UL16 binding protein 2
MAPK13	1	0.055516	0.472208	mitogen-activated protein kinase 13
TNNT3	1	0.548725	0.472085	troponin T3, fast skeletal type
TNN	1	0.25437	0.47168	tenascin N
LINC01405	1	0.180178	0.470663	long intergenic non-protein coding RNA 1405
	1	0.347673	0.469984
	1	0.099099	0.469878
YOD1	1	0.037649	0.46974	YOD1 deubiquitinase
	1	0.175585	0.469405
FAM110C	1	0.065111	0.469323	family with sequence similarity 110 member C
EBPL	1	0.006714	0.468761	emopamil binding protein like
ATP6V1C2	1	0.207537	0.468622	ATPase H+ transporting V1 subunit C2
IER5	1	0.28505	0.468271	immediate early response 5
MAP7	1	0.045581	0.467876	microtubule associated protein 7
KRT17	1	0.222938	0.46719	keratin 17
MT1M	1	0.104969	0.46695	metallothionein 1M
ZBED2	1	0.276204	0.466751	zinc finger BED-type containing 2
BSPRY	1	0.068168	0.46649	B-box and SPRY domain containing
RALBP1	1	0.04141	0.466456	ralA binding protein 1
OSBPL8	1	0.034571	0.465866	oxysterol binding protein like 8
PCDH7	1	0.176772	0.465529	protocadherin 7
FAM98A	1	0.043167	0.465494	family with sequence similarity 98 member A
GDPD2	1	0.211203	0.464949	glycerophosphodiester phosphodiesterase domain containing 2
ATP1A2	1	0.481234	0.464045	ATPase Na+/K+ transporting subunit alpha 2
LGALSL	1	0.147794	0.463904	galectin like
AKR1B10	1	0.18638	0.463579	aldo-keto reductase family 1 member B10
	1	0.33968	0.463239
AMMECR1	1	0.06472	0.463188	Alport syndrome, mental retardation, midface hypoplasia and elliptocytosis chromosomal region gene 1
HUWE1	1	0.037537	0.462549	HECT, UBA and WWE domain containing 1, E3 ubiquitin protein ligase
SLC26A2	1	0.100796	0.462444	solute carrier family 26 member 2
	1	0.01356	0.462312
FUT2	1	0.034786	0.462267	fucosyltransferase 2
THBS2	1	0.116166	0.461991	thrombospondin 2
HFE2	1	0.219667	0.461976	hemochromatosis type 2 (juvenile)
NCKAP5	1	0.065925	0.46196	NCK associated protein 5
PPFIBP1	1	0.041432	0.461946	PPFIA binding protein 1
MBOAT2	1	0.057454	0.461897	membrane bound O-acyltransferase domain containing 2
TP53AIP1	1	0.03688	0.461833	tumor protein p53 regulated apoptosis inducing protein 1
PLEKHN1	1	0.032012	0.461785	pleckstrin homology domain containing N1
CNTNAP2	1	0.03993	0.460776	contactin associated protein-like 2
	1	0.004612	0.46076
SFN	1	0.132071	0.460029	stratifin
	1	0.07603	0.459164
MYL3	1	0.295466	0.458766	myosin light chain 3
MAL	1	0.396772	0.458551	mal, T-cell differentiation protein
	1	0.05675	0.45852
OXSR1	1	0.036674	0.458432	oxidative stress responsive 1
	1	0.111668	0.457949
	1	0.209077	0.457475
TFCP2L1	1	0.245016	0.45747	transcription factor CP2-like 1
PROC	1	0.105095	0.457293	protein C, inactivator of coagulation factors Va and VIIIa
EBPL	1	0.00561	0.457266	emopamil binding protein like
FIBIN	1	0.074263	0.457173	fin bud initiation factor homolog (zebrafish)
CKM	1	0.523097	0.456369	creatine kinase, M-type
UNC93A	1	0.106957	0.455902	unc-93 homolog A (C. elegans)
REXO2	1	0.002449	0.455458	RNA exonuclease 2
TLDC1	1	0.052771	0.455322	TBC/LysM-associated domain containing 1
PALMD	1	0.089571	0.455214	palmdelphin
TGFBR3	1	0.080931	0.454887	transforming growth factor beta receptor 3
ADIPOR2	1	0.025437	0.454432	adiponectin receptor 2
	1	0.170106	0.454328
KCNK6	1	0.023114	0.454222	potassium two pore domain channel subfamily K member 6
RHOD	1	0.116921	0.454169	ras homolog family member D
ZNF595	1	0.189327	0.453781	zinc finger protein 595
	1	0.130859	0.453556
MYOM1	1	0.299796	0.453326	myomesin 1
BMP8B	1	0.346518	0.453251	bone morphogenetic protein 8b
	1	0.09457	0.452
SLC16A2	1	0.074788	0.451774	solute carrier family 16 member 2
SLC2A9	1	0.052413	0.451756	solute carrier family 2 member 9
HERC2	1	0.072494	0.451702	HECT and RLD domain containing E3 ubiquitin protein ligase 2
CD109	1	0.076301	0.451661	CD109 molecule
RBMS3	1	0.100845	0.451619	RNA binding motif single stranded interacting protein 3
IGSF3	1	0.124479	0.451263	immunoglobulin superfamily member 3
	1	0.253492	0.450993
CYP24A1	1	0.223885	0.450611	cytochrome P450 family 24 subfamily A member 1
	1	0.358034	0.450529
CHMP4C	1	0.145021	0.450511	charged multivesicular body protein 4C
ANXA3	1	0.160922	0.450483	annexin A3
	1	0.056114	0.45039
LRRC17	1	0.209566	0.450325	leucine rich repeat containing 17
	1	0.123348	0.450169
UBA6	1	0.064108	0.448876	ubiquitin like modifier activating enzyme 6
RECK	1	0.144596	0.448809	reversion inducing cysteine rich protein with kazal motifs
HOXC13	1	0.165745	0.448428	homeobox C13
TLDC1	1	0.043425	0.447996	TBC/LysM-associated domain containing 1
	1	0.053348	0.447927
P4HA3	1	0.16112	0.4478	prolyl 4-hydroxylase subunit alpha 3
CALML3	1	0.061264	0.447503	calmodulin like 3
	1	0.23016	0.447227
RARG	1	0.030908	0.447183	retinoic acid receptor gamma
	1	0.028481	0.44675
TDG	1	0.05523	0.446647	thymine DNA glycosylase
IL22RA1	1	0.055972	0.445616	interleukin 22 receptor subunit alpha 1
RIC8A	1	0.289702	0.445549	RIC8 guanine nucleotide exchange factor A
IGFBP2	1	0.058471	0.445443	insulin like growth factor binding protein 2
SYBU	1	0.117238	0.445033	syntabulin
OTUD1	1	0.02182	0.444414	OTU deubiquitinase 1
SPTB	1	0.390788	0.444355	spectrin beta, erythrocytic
HMCN1	1	0.309463	0.444349	hemicentin 1
SDCBP2	1	0.141825	0.444123	syndecan binding protein 2
PRICKLE1	1	0.055894	0.443936	prickle planar cell polarity protein 1
MYOF	1	0.028373	0.443918	myoferlin
	1	0.041975	0.44349
	1	0.236752	0.443279
	1	0.049844	0.443275
MYH10	1	0.134769	0.443012	myosin, heavy chain 10, non-muscle
TMOD4	1	0.409774	0.442751	tropomodulin 4
	1	0.0379	0.442526
TEF	1	0.095479	0.442048	TEF, PAR bZIP transcription factor
	1	0.162061	0.441783
MLLT10	1	0.045792	0.441422	myeloid/lymphoid or mixed-lineage leukemia; translocated to, 10
KCNK6	1	0.019892	0.441155	potassium two pore domain channel subfamily K member 6
PAQR5	1	0.287417	0.440852	progestin and adipoQ receptor family member 5
MTAP	1	0.077492	0.440846	methylthioadenosine phosphorylase
PLN	1	0.394622	0.440567	phospholamban
WNT7B	1	0.059431	0.440372	Wnt family member 7B
	1	0.091938	0.440352
	1	0.128282	0.440285
PTGIS	1	0.285451	0.44022	prostaglandin I2 (prostacyclin) synthase
MYO1B	1	0.066805	0.440062	myosin IB
	1	0.028836	0.440001
MYCBP2	1	0.070178	0.439529	MYC binding protein 2, E3 ubiquitin protein ligase
HES2	1	0.090421	0.439438	hes family bHLH transcription factor 2
FMO3	1	0.102606	0.439353	flavin containing monooxygenase 3
	1	0.170464	0.439093
THBS2	1	0.219909	0.438838	thrombospondin 2
ALOX15B	1	0.299937	0.438763	arachidonate 15-lipoxygenase, type B
EZR	1	0.372363	0.438519	ezrin
ERBB3	1	0.076109	0.438447	erb-b2 receptor tyrosine kinase 3
	1	0.160703	0.438263
LMOD3	1	0.325546	0.43813	leiomodin 3
AIM1L	1	0.163811	0.43768	absent in melanoma 1-like
LIPG	1	0.117251	0.437491	lipase G, endothelial type
ADH7	1	0.411958	0.437225	alcohol dehydrogenase 7 (class IV), mu or sigma polypeptide
GSTT1	1	0.197638	0.437224	glutathione S-transferase theta 1
HOOK1	1	0.068241	0.437162	hook microtubule tethering protein 1
PYGL	1	0.058716	0.436548	phosphorylase, glycogen, liver
ROR1	1	0.033457	0.436171	receptor tyrosine kinase like orphan receptor 1
SORD	1	0.024746	0.436028	sorbitol dehydrogenase
CBR3	1	0.073385	0.435771	carbonyl reductase 3
CD109	1	0.081677	0.435751	CD109 molecule
	1	0.079338	0.435696
	1	0.224158	0.435655
FAXDC2	1	0.124079	0.435397	fatty acid hydroxylase domain containing 2
DLC1	1	0.032106	0.435001	DLC1 Rho GTPase activating protein
MTF1	1	0.006968	0.434452	metal regulatory transcription factor 1
DUSP27	1	0.405058	0.434354	dual specificity phosphatase 27 (putative)
CDH6	1	0.156741	0.433899	cadherin 6
MTPN	1	0.053443	0.43352	myotrophin
MPP7	1	0.102226	0.433423	membrane palmitoylated protein 7
JAM2	1	0.129205	0.433391	junctional adhesion molecule 2
	1	0.075515	0.433094
RNF152	1	0.167952	0.43308	ring finger protein 152
WASF2	1	0.088637	0.432944	WAS protein family member 2
CCNK	1	0.190327	0.432875	cyclin K
TMEM40	1	0.195413	0.43221	transmembrane protein 40
OCLN	1	0.222925	0.432157	occludin
LYPD1	1	0.216484	0.431912	LY6/PLAUR domain containing 1
ARSI	1	0.114796	0.431884	arylsulfatase family member I
UBXN4	1	0.03538	0.431877	UBX domain protein 4
	1	0.052213	0.431624
	1	0.393472	0.430685
CSNK1E	1	0.410904	0.430668	casein kinase 1 epsilon
LPAR3	1	0.246506	0.430502	lysophosphatidic acid receptor 3
ZNF521	1	0.152161	0.430436	zinc finger protein 521
FAM83A	1	0.304237	0.43028	family with sequence similarity 83 member A
TOR1AIP2	1	0.064806	0.430043	torsin 1A interacting protein 2
LAD1	1	0.120552	0.430011	ladinin 1
GJB2	1	0.388334	0.429949	gap junction protein beta 2
MCTP2	1	0.223579	0.429474	multiple C2 and transmembrane domain containing 2
AKR1B10	1	0.202364	0.4292	aldo-keto reductase family 1 member B10
SAMD9	1	0.204272	0.428774	sterile alpha motif domain containing 9
	1	0.026661	0.428545
STRAP	1	0.310451	0.428464	serine/threonine kinase receptor associated protein
MARVELD2	1	0.094248	0.428457	MARVEL domain containing 2
	1	0.284249	0.428393
JAM2	1	0.181612	0.427809	junctional adhesion molecule 2
SAMD9	1	0.224466	0.427781	sterile alpha motif domain containing 9
MYO5A	1	0.193829	0.427729	myosin VA
	1	0.017642	0.427196
ENDOD1	1	0.024292	0.427111	endonuclease domain containing 1
PSMA1	1	0.272794	0.427019	proteasome subunit alpha 1
TP63	1	0.145883	0.42698	tumor protein p63
EPB41L3	1	0.170952	0.426895	erythrocyte membrane protein band 4.1 like 3
	1	0.190985	0.426398
PORCN	1	0.025953	0.426303	porcupine homolog (Drosophila)
SLC39A6	1	0.075226	0.426098	solute carrier family 39 member 6
PDZK1	1	0.179229	0.426088	PDZ domain containing 1
VSIG10	1	0.073731	0.426033	V-set and immunoglobulin domain containing 10
DHCR24	1	0.054469	0.425942	24-dehydrocholesterol reductase
VCAN	1	0.067469	0.425818	versican
	1	0.106377	0.425496
ASCL2	1	0.123727	0.424784	achaete-scute family bHLH transcription factor 2
GALNT3	1	0.176041	0.424446	polypeptide N-acetylgalactosaminyltransferase 3
GALNT5	1	0.263405	0.423963	polypeptide N-acetylgalactosaminyltransferase 5
NELL1	1	0.167608	0.42376	neural EGFL like 1
KCTD14	1	0.2207	0.423404	potassium channel tetramerization domain containing 14
SDR16C5	1	0.174887	0.423179	short chain dehydrogenase/reductase family 16C, member 5
CRIM1	1	0.054006	0.42285	cysteine rich transmembrane BMP regulator 1
	1	0.197162	0.422796
CTNND1	1	0.034557	0.422428	catenin delta 1
	1	0.063143	0.422283
ADAMTS9	1	0.092354	0.422024	ADAM metallopeptidase with thrombospondin type 1 motif 9
HMGCR	1	0.037013	0.421757	3-hydroxy-3-methylglutaryl-CoA reductase
	1	0.014333	0.421605
TCP11L2	1	0.058999	0.421482	t-complex 11 like 2
CDH2	1	0.175782	0.421153	cadherin 2
MYO1B	1	0.142738	0.420918	myosin IB
DIP2B	1	0.203667	0.420839	disco interacting protein 2 homolog B
CH25H	1	0.158504	0.420818	cholesterol 25-hydroxylase
PTPN11	1	0.104257	0.420492	protein tyrosine phosphatase, non-receptor type 11
	1	0.041588	0.420418
KDM5B	1	0.036056	0.420417	lysine demethylase 5B
	1	0.232178	0.420359
TFAP2C	1	0.06822	0.420302	transcription factor AP-2 gamma
SLC35E4	1	0.413209	0.420247	solute carrier family 35 member E4
B3GNT8	1	0.037646	0.420023	UDP-GlcNAc:betaGal beta-1,3-N-acetylglucosaminyltransferase 8
AMOTL1	1	0.032927	0.420018	angiomotin like 1
STRA6	1	0.173963	0.419598	stimulated by retinoic acid 6
RPL27A	1	0.03013	0.419547	ribosomal protein L27a
	1	0.268864	0.419364
STRN3	1	0.046743	0.41898	striatin 3
PROS1	1	0.100734	0.418683	protein S (alpha)
FOXN2	1	0.218235	0.418443	forkhead box N2
LAMA3	1	0.268058	0.417962	laminin subunit alpha 3
LOC100128079	1	0.260817	0.417933	uncharacterized LOC100128079
CCK	1	0.071777	0.417886	cholecystokinin
XIAP	1	0.135702	0.417814	X-linked inhibitor of apoptosis
HLA-DRB6	1	0.109259	0.41764	major histocompatibility complex, class II, DR beta 6 (pseudogene)
ACTR3C	1	0.026979	0.417629	ARP3 actin-related protein 3 homolog C
STON2	1	0.074439	0.41713	stonin 2
	1	0.453904	0.416691
COL3A1	1	0.278336	0.416528	collagen type III alpha 1 chain
GALNT5	1	0.247712	0.416247	polypeptide N-acetylgalactosaminyltransferase 5
NAPRT	1	0.063018	0.416238	nicotinate phosphoribosyltransferase
GM2A	1	0.09201	0.416213	GM2 ganglioside activator
ATF7IP	1	0.079757	0.415945	activating transcription factor 7 interacting protein
TTPAL	1	0.047603	0.415059	alpha tocopherol transfer protein like
POLR3G	1	0.089972	0.415056	RNA polymerase III subunit G
TSPAN7	1	0.223141	0.414728	tetraspanin 7
SKI	1	0.04064	0.414427	SKI proto-oncogene
IGFBP5	1	0.164154	0.414009	insulin like growth factor binding protein 5
GPRC5A	1	0.181267	0.413406	G protein-coupled receptor class C group 5 member A
HSD11B2	1	0.107236	0.413126	hydroxysteroid 11-beta dehydrogenase 2
JMJD7-PLA2G4B	1	0.117354	0.412881	JMJD7-PLA2G4B readthrough
	1	0.135313	0.412589
SORD	1	0.023434	0.412567	sorbitol dehydrogenase
JAK1	1	0.159461	0.412211	Janus kinase 1
DAZAP2	1	0.322099	0.412019	DAZ associated protein 2
CYBRD1	1	0.180447	0.411789	cytochrome b reductase 1
	1	0.03064	0.411675
SGCG	1	0.399344	0.411417	sarcoglycan gamma
SULT2B1	1	0.333672	0.411143	sulfotransferase family 2B member 1
TPM1	1	0.065175	0.411032	tropomyosin 1 (alpha)
ATP10D	1	0.074482	0.410565	ATPase phospholipid transporting 10D (putative)
BMP4	1	0.144105	0.410381	bone morphogenetic protein 4
FGF7	1	0.225532	0.410176	fibroblast growth factor 7
ORMDL2	1	0.028613	0.409981	ORMDL sphingolipid biosynthesis regulator 2
C3AR1	1	0.086259	0.409906	complement component 3a receptor 1
SLC4A7	1	0.137317	0.409534	solute carrier family 4 member 7
S100A2	1	0.318999	0.409376	S100 calcium binding protein A2
SH3YL1	1	0.044713	0.409323	SH3 and SYLF domain containing 1
ABHD6	1	0.014297	0.408818	abhydrolase domain containing 6
PTPN14	1	0.060621	0.408762	protein tyrosine phosphatase, non-receptor type 14
	1	0.111226	0.408677
AMMECR1	1	0.057366	0.408617	Alport syndrome, mental retardation, midface hypoplasia and elliptocytosis chromosomal region gene 1
CCND2	1	0.124813	0.408586	cyclin D2
	1	0.392891	0.408481
COL14A1	1	0.073528	0.408396	collagen type XIV alpha 1 chain
CNFN	1	0.333293	0.408341	cornifelin
SLC38A1	1	0.011298	0.407918	solute carrier family 38 member 1
MTPN	1	0.062387	0.407888	myotrophin
NUTF2	1	0.029637	0.407782	nuclear transport factor 2
KIAA1671	1	0.014614	0.407145	KIAA1671
CORIN	1	0.01654	0.406939	corin, serine peptidase
	1	0.227585	0.405702
BPIFB6	1	0.191584	0.405428	BPI fold containing family B member 6
ARHGAP33	1	0.348602	0.405398	Rho GTPase activating protein 33
CERS4	1	0.045348	0.405092	ceramide synthase 4
PER3	1	0.148243	0.404769	period circadian clock 3
TSPAN5	1	0.13275	0.404318	tetraspanin 5
ZNF800	1	0.074277	0.404206	zinc finger protein 800
CYBRD1	1	0.060821	0.404019	cytochrome b reductase 1
GM2A	1	0.069239	0.403991	GM2 ganglioside activator
	1	0.13182	0.403629
EPHA1	1	0.070871	0.403407	EPH receptor A1
IL17RD	1	0.090143	0.403195	interleukin 17 receptor D
FERMT1	1	0.167502	0.403128	fermitin family member 1
MPZL2	1	0.179681	0.403115	myelin protein zero like 2
OVOL2	1	0.12782	0.402909	ovo like zinc finger 2
TNNC1	1	0.493316	0.402671	troponin C1, slow skeletal and cardiac type
	1	0.22992	0.40264
SERINC5	1	0.037995	0.402589	serine incorporator 5
LBH	1	0.224708	0.402464	limb bud and heart development
LINC00707	1	0.242739	0.402171	long intergenic non-protein coding RNA 707
AMOTL1	1	0.068194	0.401384	angiomotin like 1
CTNND1	1	0.107211	0.401378	catenin delta 1
GGT2	1	0.078102	0.401129	gamma-glutamyltransferase 2
ITPRIPL2	1	0.140709	0.400998	inositol 1,4,5-trisphosphate receptor interacting protein like 2
KCTD9	1	0.196268	0.400991	potassium channel tetramerization domain containing 9
GRB14	1	0.333004	0.400738	growth factor receptor bound protein 14
ACACA	1	0.015773	0.400737	acetyl-CoA carboxylase alpha
PTRF	1	0.054713	0.400723	polymerase I and transcript release factor
CLCN3	1	0.109452	0.400615	chloride voltage-gated channel 3
PCSK5	1	0.069477	0.400591	proprotein convertase subtilisin/kexin type 5
TUBA3D	1	0.077648	0.400535	tubulin alpha 3d
PSAT1	1	0.057666	0.400518	phosphoserine aminotransferase 1
SLC16A7	1	0.018328	0.400365	solute carrier family 16 member 7
PI3	1	0.51985	0.400273	peptidase inhibitor 3
GSTT1	1	0.262132	0.40026	glutathione S-transferase theta 1
EBNA1BP2	1	0.404684	0.400249	EBNA1 binding protein 2
TMPRSS11D	1	0.404649	0.400247	transmembrane protease, serine 11D
RAET1E-AS1	1	0.073535	0.400126	RAET1E antisense RNA 1
MAPKBP1	1	0.034195	0.399914	mitogen-activated protein kinase binding protein 1
	1	0.01882	0.39987
PER3	1	0.068926	0.399803	period circadian clock 3
RUNX1T1	1	0.170299	0.399025	RUNX1 translocation partner 1
	1	0.131661	0.398788
	1	0.079799	0.398225
EMCN	1	0.284589	0.397889	endomucin
AGPAT4-IT1	1	0.050755	0.397718	AGPAT4 intronic transcript 1
TMTC3	1	0.285727	0.39759	transmembrane and tetratricopeptide repeat containing 3
	1	0.270151	0.397143
TUBB3	1	0.156952	0.397048	tubulin beta 3 class III
SASH1	1	0.058313	0.397023	SAM and SH3 domain containing 1
CYP24A1	1	0.251116	0.396943	cytochrome P450 family 24 subfamily A member 1
MBD5	1	0.000771	0.396891	methyl-CpG binding domain protein 5
ARL4D	1	0.08559	0.396686	ADP ribosylation factor like GTPase 4D
SDR9C7	1	0.176303	0.396484	short chain dehydrogenase/reductase family 9C, member 7
CHRDL2	1	0.38478	0.396303	chordin like 2
	1	0.104729	0.396275
TMEM100	1	0.125696	0.396063	transmembrane protein 100
	1	0.12578	0.395889
BMP2	1	0.184276	0.395744	bone morphogenetic protein 2
SLC7A1	1	0.098344	0.395607	solute carrier family 7 member 1
YOD1	1	0.12251	0.395601	YOD1 deubiquitinase
KRTAP9-4	1	0.109189	0.395551	keratin associated protein 9-4
CNTN1	1	0.313601	0.395308	contactin 1
MARK2	1	0.056702	0.394998	microtubule affinity regulating kinase 2
CMYA5	1	0.506298	0.394967	cardiomyopathy associated 5
SESN3	1	0.111698	0.394745	sestrin 3
FAM198A	1	0.065413	0.394508	family with sequence similarity 198 member A
SLC6A15	1	0.292497	0.394223	solute carrier family 6 member 15
SOX15	1	0.16674	0.393678	SRY-box 15
RCAN1	1	0.088245	0.393512	regulator of calcineurin 1
	1	0.294736	0.393357
CHRDL2	1	0.32908	0.393239	chordin like 2
	1	0.228196	0.393155
MYH8	1	0.30003	0.393006	myosin heavy chain 8
	1	0.348686	0.392023
FGF7	1	0.161741	0.391792	fibroblast growth factor 7
	1	0.120863	0.391628
	1	0.185346	0.391566
U2AF1	1	0.410853	0.391227	U2 small nuclear RNA auxiliary factor 1
GGT3P	1	0.102608	0.391157	gamma-glutamyltransferase 3 pseudogene
	1	0.061837	0.390736
KIF13B	1	0.053746	0.390708	kinesin family member 13B
ARHGAP20	1	0.075728	0.390617	Rho GTPase activating protein 20
VNN1	1	0.186307	0.390538	vanin 1
PAFAH1B2	1	0.008144	0.390331	platelet activating factor acetylhydrolase 1b catalytic subunit 2
JUP	1	0.131062	0.390279	junction plakoglobin
LOR	1	0.225567	0.390228	loricrin
RBFOX1	1	0.396359	0.390133	RNA binding protein, fox-1 homolog 1
CKMT1A	1	0.279586	0.389953	creatine kinase, mitochondrial 1A
	1	0.056652	0.389792
YWHAG	1	0.078799	0.38939	tyrosine 3-monooxygenase/tryptophan 5-monooxygenase activation protein gamma
ACSL3	1	0.031286	0.389345	acyl-CoA synthetase long-chain family member 3
MIR133A1HG	1	0.206398	0.389344	MIR133A1 host gene
EPPK1	1	0.405024	0.389341	epiplakin 1
FGF7P6	1	0.264732	0.389173	fibroblast growth factor 7 pseudogene 6
MXD1	1	0.103025	0.388686	MAX dimerization protein 1
ARNTL2	1	0.202408	0.388682	aryl hydrocarbon receptor nuclear translocator like 2
FAM83C	1	0.128502	0.388053	family with sequence similarity 83 member C
EGR4	1	0.168912	0.387756	early growth response 4
TMPRSS13	1	0.191626	0.387723	transmembrane protease, serine 13
FAM63B	1	0.069462	0.387525	family with sequence similarity 63 member B
	1	0.224037	0.387385
PRRG4	1	0.070225	0.387267	proline rich and Gla domain 4
SDC1	1	0.250843	0.386982	syndecan 1
GALNT15	1	0.139817	0.386918	polypeptide N-acetylgalactosaminyltransferase 15
RIPK4	1	0.238219	0.386911	receptor interacting serine/threonine kinase 4
	1	0.058291	0.386855
MALAT1	1	0.150368	0.386695	metastasis associated lung adenocarcinoma transcript 1 (non-protein coding)
	1	0.131542	0.386592
GPR1	1	0.089839	0.386267	G protein-coupled receptor 1
EFR3B	1	0.209502	0.386242	EFR3 homolog B
MIR1245A	1	0.308132	0.386229	microRNA 1245a
FUT6	1	0.419998	0.38527	fucosyltransferase 6
	1	0.137275	0.385206
	1	0.129902	0.385064
PTBP3	1	0.114176	0.384973	polypyrimidine tract binding protein 3
ABCA8	1	0.225367	0.384959	ATP binding cassette subfamily A member 8
RPS10	1	0.451912	0.384218	ribosomal protein S10
RASSF7	1	0.072455	0.38419	Ras association domain family member 7
KIAA1109	1	0.05882	0.383971	KIAA1109
	1	0.265766	0.383916
	1	0.189139	0.38372
GDF10	1	0.164867	0.383595	growth differentiation factor 10
	1	0.176756	0.38328
KIAA1671	1	0.016239	0.383241	KIAA1671
PROS1	1	0.107358	0.383038	protein S (alpha)
	1	0.029728	0.382325
PDE6A	1	0.031069	0.382251	phosphodiesterase 6A
RASAL1	1	0.176978	0.38186	RAS protein activator like 1
TMEM38A	1	0.382975	0.381668	transmembrane protein 38A
IRF6	1	0.136408	0.381587	interferon regulatory factor 6
	1	0.141113	0.381262
GPR37L1	1	0.126048	0.381135	G protein-coupled receptor 37 like 1
ALCAM	1	0.028797	0.381057	activated leukocyte cell adhesion molecule
LCE3E	1	0.117655	0.381043	late cornified envelope 3E
CTDSPL	1	0.005211	0.380947	CTD small phosphatase like
HS6ST1	1	0.056613	0.380868	heparan sulfate 6-O-sulfotransferase 1
ZNRF3	1	0.079151	0.380813	zinc and ring finger 3
TINCR	1	0.107069	0.380726	tissue differentiation-inducing non-protein coding RNA
	1	0.194235	0.380644
PAX9	1	0.276146	0.380633	paired box 9
PRSS12	1	0.218517	0.380549	protease, serine 12
DAAM1	1	0.107842	0.380543	dishevelled associated activator of morphogenesis 1
HOPX	1	0.289595	0.380484	HOP homeobox
KRT85	1	0.077415	0.380276	keratin 85
RPS2P32	1	0.468286	0.380262	ribosomal protein S2 pseudogene 32
RAB11A	1	0.050184	0.380163	RAB11A, member RAS oncogene family
RPL14	1	0.342617	0.379824	ribosomal protein L14
	1	0.185056	0.379705
CDSN	1	0.291682	0.379701	corneodesmosin
SLC6A14	1	0.292	0.379579	solute carrier family 6 member 14
DKFZP586B0319	1	0.307803	0.37935	DKFZP586B0319 protein
PGM2	1	0.064633	0.379323	phosphoglucomutase 2
YIPF5	1	0.056984	0.379245	Yip1 domain family member 5
	1	0.054555	0.378954
RDH12	1	0.284323	0.378879	retinol dehydrogenase 12 (all-trans/9-cis/11-cis)
MBNL3	1	0.211302	0.378734	muscleblind like splicing regulator 3
LFNG	1	0.064058	0.378297	LFNG O-fucosylpeptide 3-beta-N-acetylglucosaminyltransferase
RDH10	1	0.297913	0.377756	retinol dehydrogenase 10 (all-trans)
LMOD3	1	0.239691	0.377698	leiomodin 3
SMCHD1	1	0.122373	0.377686	structural maintenance of chromosomes flexible hinge domain containing 1
TNRC6B	1	0.034136	0.377607	trinucleotide repeat containing 6B
LARS	1	0.076868	0.377353	leucyl-tRNA synthetase
NDUFA8	1	0.414959	0.377193	NADH:ubiquinone oxidoreductase subunit A8
STAR	1	0.309167	0.377179	steroidogenic acute regulatory protein
	1	0.156182	0.377151
	1	0.133528	0.377125
C2orf54	1	0.352314	0.377092	chromosome 2 open reading frame 54
INTS6	1	0.012104	0.377074	integrator complex subunit 6
NCOA3	1	0.149069	0.377037	nuclear receptor coactivator 3
SMG1P1	1	0.164172	0.376922	SMG1P1, nonsense mediated mRNA decay associated PI3K related kinase pseudogene 1
ZNF761	1	0.042347	0.376771	zinc finger protein 761
	1	0.132305	0.376469
PER3	1	0.036815	0.376458	period circadian clock 3
	1	0.441265	0.376442
HECTD4	1	0.026599	0.376415	HECT domain E3 ubiquitin protein ligase 4
	1	0.397145	0.376387
ARHGEF3	1	0.024776	0.376246	Rho guanine nucleotide exchange factor 3
C2CD4C	1	0.083279	0.376163	C2 calcium dependent domain containing 4C
PTPRE	1	0.131501	0.375966	protein tyrosine phosphatase, receptor type E
ASCC3	1	0.17454	0.375753	activating signal cointegrator 1 complex subunit 3
	1	0.031534	0.375583
IGF1	1	0.159834	0.37547	insulin like growth factor 1
	1	0.096422	0.375082
TMEM54	1	0.049696	0.374867	transmembrane protein 54
TRAPPC4	1	0.018053	0.374759	trafficking protein particle complex 4
ZBTB43	1	0.163634	0.374635	zinc finger and BTB domain containing 43
GGTLC2	1	0.123084	0.374144	gamma-glutamyltransferase light chain 2
GJB3	1	0.114052	0.374042	gap junction protein beta 3
MYL12B	1	0.188885	0.373635	myosin light chain 12B
KAZALD1	1	0.148846	0.373568	Kazal type serine peptidase inhibitor domain 1
DOK4	1	0.037013	0.373539	docking protein 4
MYL12B	1	0.137676	0.373369	myosin light chain 12B
	1	0.130266	0.373358
RRAD	1	0.463925	0.373263	RRAD, Ras related glycolysis inhibitor and calcium channel regulator
SLC48A1	1	0.030493	0.373234	solute carrier family 48 member 1
LNX2	1	0.014812	0.373182	ligand of numb-protein X 2
NAPRT	1	0.135428	0.372873	nicotinate phosphoribosyltransferase
PDLIM5	1	0.012967	0.372628	PDZ and LIM domain 5
	1	0.14081	0.372622
	1	0.152479	0.372312
NR2F2-AS1	1	0.013544	0.372182	NR2F2 antisense RNA 1
PLD1	1	0.173639	0.372041	phospholipase D1
CTDSPL	1	0.019878	0.371982	CTD small phosphatase like
KRTAP9-8	1	0.083166	0.371975	keratin associated protein 9-8
ERC1	1	0.101701	0.371943	ELKS/RAB6-interacting/CAST family member 1
FAM63B	1	0.063655	0.371809	family with sequence similarity 63 member B
DYNLT3	1	0.097511	0.371705	dynein light chain Tctex-type 3
BICDL2	1	0.260917	0.37108	BICD family like cargo adaptor 2
S100A5	1	0.293454	0.371066	S100 calcium binding protein A5
	1	0.175343	0.370962
ORMDL2	1	0.049671	0.370804	ORMDL sphingolipid biosynthesis regulator 2
	1	0.34342	0.37069
TMEM254	1	0.085376	0.370586	transmembrane protein 254
	1	0.162653	0.370544
CAV1	1	0.284891	0.370412	caveolin 1
B3GNT4	1	0.077993	0.369441	UDP-GlcNAc:betaGal beta-1,3-N-acetylglucosaminyltransferase 4
KLK6	1	0.508399	0.369117	kallikrein related peptidase 6
SERPINB5	1	0.060682	0.369112	serpin family B member 5
LCE2B	1	0.378316	0.368867	late cornified envelope 2B
ENC1	1	0.251662	0.368717	ectodermal-neural cortex 1
PTS	1	0.005985	0.368683	6-pyruvoyltetrahydropterin synthase
	1	0.196532	0.368676
C1orf186	1	0.379371	0.368573	chromosome 1 open reading frame 186
CXADR	1	0.394545	0.368572	coxsackie virus and adenovirus receptor
RAB10	1	0.009994	0.368402	RAB10, member RAS oncogene family
CBR1	1	0.091589	0.368243	carbonyl reductase 1
SLN	1	0.49906	0.368172	sarcolipin
ZC3H11A	1	0.106948	0.368166	zinc finger CCCH-type containing 11A
USP15	1	0.222854	0.368008	ubiquitin specific peptidase 15
SFT2D2	1	0.083021	0.367922	SFT2 domain containing 2
DENND1B	1	0.19448	0.367907	DENN domain containing 1B
PXMP4	1	0.061261	0.367722	peroxisomal membrane protein 4
GAS2L1P2	1	0.020592	0.367646	growth arrest specific 2 like 1 pseudogene 2
OR7E91P	1	0.090916	0.36756	olfactory receptor family 7 subfamily E member 91 pseudogene
S100A16	1	0.057212	0.367402	S100 calcium binding protein A16
NRG1	1	0.137833	0.367206	neuregulin 1
SRRM1	1	0.112538	0.366798	serine and arginine repetitive matrix 1
ZNF644	1	0.111547	0.366787	zinc finger protein 644
LCE1F	1	0.354137	0.366705	late cornified envelope 1F
NRG1	1	0.169112	0.366703	neuregulin 1
VPS13D	1	0.15942	0.36647	vacuolar protein sorting 13 homolog D
DMD	1	0.146891	0.366422	dystrophin
	1	0.15459	0.366361
DLX4	1	0.168972	0.366259	distal-less homeobox 4
PAPPA	1	0.068008	0.366159	pappalysin 1
DLX3	1	0.058856	0.366058	distal-less homeobox 3
AJAP1	1	0.302336	0.365951	adherens junctions associated protein 1
KRT222	1	0.146404	0.365621	keratin 222
ACOX3	1	0.0121	0.3656	acyl-CoA oxidase 3, pristanoyl
YBEY	1	0.043373	0.365353	ybeY metallopeptidase (putative)
	1	0.006165	0.365023
SYNE2	1	0.153321	0.364684	spectrin repeat containing nuclear envelope protein 2
EPS8L2	1	0.01701	0.364406	EPS8 like 2
PLCD1	1	0.045173	0.364406	phospholipase C delta 1
ANXA8L1	1	0.250045	0.364252	annexin A8-like 1
MREG	1	0.096857	0.364191	melanoregulin
CCND2	1	0.255478	0.364007	cyclin D2
SLCO2A1	1	0.08174	0.36392	solute carrier organic anion transporter family member 2A1
MYOZ2	1	0.367913	0.363912	myozenin 2
ELN	1	0.161561	0.363698	elastin
	1	0.085919	0.363615
	1	0.084146	0.363317
WNT4	1	0.230328	0.362989	Wnt family member 4
THRSP	1	0.362877	0.362964	thyroid hormone responsive
REXO2	1	0.017719	0.362915	RNA exonuclease 2
SERPINB4	1	0.502948	0.362844	serpin family B member 4
TTC12	1	0.060122	0.362833	tetratricopeptide repeat domain 12
	1	0.274182	0.36283
MAP3K9	1	0.088374	0.362747	mitogen-activated protein kinase kinase kinase 9
	1	0.164005	0.362702
TSPAN31	1	0.01061	0.362615	tetraspanin 31
NFIA	1	0.191917	0.362469	nuclear factor I A
GREM2	1	0.311054	0.36246	gremlin 2, DAN family BMP antagonist
	1	0.04482	0.362279
	1	0.142454	0.362181
TBL1XR1	1	0.152701	0.36195	transducin (beta)-like 1 X-linked receptor 1
	1	0.404168	0.36182
HN1	1	0.490621	0.361352	hematological and neurological expressed 1
	1	0.098951	0.361331
TTN	1	0.502561	0.361308	titin
FAM83F	1	0.17285	0.361276	family with sequence similarity 83 member F
KAT6A	1	0.091659	0.361273	lysine acetyltransferase 6A
ECM1	1	0.037907	0.360809	extracellular matrix protein 1
ASH1L	1	0.123881	0.360705	ASH1 like histone lysine methyltransferase
FEZ1	1	0.039574	0.360597	fasciculation and elongation protein zeta 1
LY6G6C	1	0.380018	0.360538	lymphocyte antigen 6 complex, locus G6C
	1	0.415199	0.360332
EPHB3	1	0.197567	0.360324	EPH receptor B3
ZDHHC21	1	0.187279	0.360228	zinc finger DHHC-type containing 21
MLLT10	1	0.02264	0.360225	myeloid/lymphoid or mixed-lineage leukemia; translocated to, 10
PAX8-AS1	1	0.285604	0.360119	PAX8 antisense RNA 1
ABCA4	1	0.162832	0.360032	ATP binding cassette subfamily A member 4
LMBR1	1	0.017718	0.359734	limb development membrane protein 1
	1	0.084525	0.359663
BPGM	1	0.22016	0.359589	bisphosphoglycerate mutase
ENDOD1	1	0.052192	0.359474	endonuclease domain containing 1
	1	0.168148	0.359465
CAMK2D	1	0.047376	0.359255	calcium/calmodulin dependent protein kinase II delta
	1	0.266408	0.359183
WDR66	1	0.326182	0.359013	WD repeat domain 66
STX6	1	0.2024	0.35901	syntaxin 6
GGTLC2	1	0.114131	0.359	gamma-glutamyltransferase light chain 2
DDX6	1	0.034808	0.358891	DEAD-box helicase 6
LYNX1	1	0.262926	0.358824	Ly6/neurotoxin 1
TRIM29	1	0.159171	0.358674	tripartite motif containing 29
	1	0.121179	0.358669
VWA8	1	0.022987	0.358488	von Willebrand factor A domain containing 8
P2RY1	1	0.195217	0.358456	purinergic receptor P2Y1
PHLDA1	1	0.187517	0.358125	pleckstrin homology like domain family A member 1
ANXA1	1	0.347915	0.357814	annexin A1
CA13	1	0.141047	0.35762	carbonic anhydrase 13
MVP	1	0.445536	0.357445	major vault protein
POLR3H	1	0.050051	0.357439	RNA polymerase III subunit H
RIMS2	1	0.31644	0.357259	regulating synaptic membrane exocytosis 2
ZDHHC21	1	0.199895	0.356958	zinc finger DHHC-type containing 21
GPC3	1	0.368289	0.356773	glypican 3
HHATL	1	0.314176	0.35669	hedgehog acyltransferase-like
PTGFR	1	0.208275	0.356638	prostaglandin F receptor
UBE3A	1	0.208659	0.356631	ubiquitin protein ligase E3A
MIER1	1	0.196518	0.356547	MIER1 transcriptional regulator
	1	0.144702	0.356379
NUTM2B-AS1	1	0.209402	0.356339	NUTM2B antisense RNA 1
MYO6	1	0.080683	0.356277	myosin VI
RUNX1-IT1	1	0.14812	0.356225	RUNX1 intronic transcript 1
	1	0.211608	0.356072
LRRFIP1	1	0.062662	0.355728	LRR binding FLII interacting protein 1
OTUB2	1	0.073501	0.355618	OTU deubiquitinase, ubiquitin aldehyde binding 2
EPB41L4A	1	0.050955	0.355447	erythrocyte membrane protein band 4.1 like 4A
OR7E91P	1	0.106121	0.355384	olfactory receptor family 7 subfamily E member 91 pseudogene
SERPINE2	1	0.197664	0.354937	serpin family E member 2
EPHA4	1	0.140324	0.354757	EPH receptor A4
LOR	1	0.411139	0.354631	loricrin
KRT37	1	0.220878	0.354547	keratin 37
PDE4DIP	1	0.444064	0.354345	phosphodiesterase 4D interacting protein
TP63	1	0.318441	0.354322	tumor protein p63
PTPRE	1	0.12417	0.354277	protein tyrosine phosphatase, receptor type E
GSTM5	1	0.308407	0.354117	glutathione S-transferase mu 5
LAMA4	1	0.338367	0.353962	laminin subunit alpha 4
SLC7A5	1	0.019059	0.353936	solute carrier family 7 member 5
RHOJ	1	0.116673	0.353774	ras homolog family member J
KIF13B	1	0.157353	0.353696	kinesin family member 13B
MPP5	1	0.161886	0.353479	membrane palmitoylated protein 5
RPL31	1	0.115634	0.353299	ribosomal protein L31
POP1	1	0.107623	0.353285	POP1 homolog, ribonuclease P/MRP subunit
PRR14L	1	0.18099	0.353197	proline rich 14 like
TMEM80	1	0.061604	0.353138	transmembrane protein 80
LOC100130476	1	0.227897	0.353103	uncharacterized LOC100130476
LIM2	1	0.144965	0.353015	lens intrinsic membrane protein 2
	1	0.35425	0.352868
SLC6A15	1	0.316455	0.352833	solute carrier family 6 member 15
DMD	1	0.229357	0.352827	dystrophin
	1	0.076567	0.35279
	1	0.205035	0.352592
GAST	1	0.291994	0.352422	gastrin
NIPAL2	1	0.164487	0.35209	NIPA like domain containing 2
SH3PXD2A	1	0.129187	0.352036	SH3 and PX domains 2A
	1	0.028757	0.351996
RPL3L	1	0.402023	0.351932	ribosomal protein L3 like
ANO5	1	0.434284	0.351857	anoctamin 5
	1	0.012956	0.35182
RPS10	1	0.469429	0.351521	ribosomal protein S10
ATP11B	1	0.231863	0.3515	ATPase phospholipid transporting 11B (putative)
DLK1	1	0.469451	0.351409	delta like non-canonical Notch ligand 1
	1	0.239337	0.351338
EXOC5	1	0.03431	0.351238	exocyst complex component 5
RBM27	1	0.189528	0.351079	RNA binding motif protein 27
HMBOX1	1	0.28518	0.351068	homeobox containing 1
HIST1H4E	1	0.381597	0.350977	histone cluster 1, H4e
SLFN5	1	0.295306	0.350869	schlafen family member 5
ADGRL4	1	0.265338	0.350849	adhesion G protein-coupled receptor L4
TNC	1	0.150198	0.350692	tenascin C
FEZ1	1	0.083635	0.350424	fasciculation and elongation protein zeta 1
CHD9	1	0.136932	0.350402	chromodomain helicase DNA binding protein 9
ARHGEF4	1	0.107931	0.350138	Rho guanine nucleotide exchange factor 4
ZFP57	1	0.109325	0.349894	ZFP57 zinc finger protein
ENO3	1	0.49842	0.349727	enolase 3
LGR6	1	0.207908	0.349474	leucine rich repeat containing G protein-coupled receptor 6
SRPK3	1	0.383677	0.349283	SRSF protein kinase 3
SYNJ2	1	0.055521	0.349092	synaptojanin 2
	1	0.220293	0.349076
KDM4A	1	0.058329	0.348951	lysine demethylase 4A
PPP1R14C	1	0.167678	0.348895	protein phosphatase 1 regulatory inhibitor subunit 14C
KLRC4	1	0.345621	0.348276	killer cell lectin like receptor C4
EPHA4	1	0.152741	0.34816	EPH receptor A4
SCNN1D	1	0.233224	0.348108	sodium channel epithelial 1 delta subunit
UPK2	1	0.153287	0.348031	uroplakin 2
RAP2B	1	0.08095	0.347972	RAP2B, member of RAS oncogene family
SESN3	1	0.143862	0.34755	sestrin 3
PAWR	1	0.285253	0.347495	pro-apoptotic WT1 regulator
NDFIP2	1	0.124065	0.347239	Nedd4 family interacting protein 2
SPPL3	1	0.001423	0.347121	signal peptide peptidase like 3
LGALS7B	1	0.275955	0.346996	galectin 7B
ARNTL2	1	0.297738	0.346986	aryl hydrocarbon receptor nuclear translocator like 2
SC5D	1	0.08063	0.346319	sterol-C5-desaturase
DSTN	1	0.057203	0.346135	destrin, actin depolymerizing factor
PDGFRA	1	0.199841	0.34607	platelet derived growth factor receptor alpha
ASB5	1	0.67659	0.346036	ankyrin repeat and SOCS box containing 5
EBF1	1	0.167732	0.345786	early B-cell factor 1
MED13	1	0.106674	0.345604	mediator complex subunit 13
TM7SF2	1	0.185645	0.345505	transmembrane 7 superfamily member 2
FYN	1	0.17957	0.345209	FYN proto-oncogene, Src family tyrosine kinase
EI24	1	0.011755	0.344982	EI24, autophagy associated transmembrane protein
WARS2	1	0.019092	0.344902	tryptophanyl tRNA synthetase 2, mitochondrial
	1	0.196637	0.34463
SERINC5	1	0.099815	0.344616	serine incorporator 5
ABCC9	1	0.148772	0.344424	ATP binding cassette subfamily C member 9
MAB21L3	1	0.036587	0.344367	mab-21 like 3
CAP2	1	0.324488	0.34398	CAP, adenylate cyclase-associated protein, 2 (yeast)
TUG1	1	0.196495	0.343832	taurine up-regulated 1 (non-protein coding)
CCBE1	1	0.202411	0.343633	collagen and calcium binding EGF domains 1
ZNF365	1	0.382872	0.343551	zinc finger protein 365
EPS8L1	1	0.311852	0.34319	EPS8 like 1
VPS13A	1	0.132471	0.342831	vacuolar protein sorting 13 homolog A
MPP7	1	0.131434	0.342821	membrane palmitoylated protein 7
PAPOLA	1	0.177393	0.342565	poly(A) polymerase alpha
C22orf23	1	0.015316	0.34235	chromosome 22 open reading frame 23
PSMB9	1	0.491467	0.342333	proteasome subunit beta 9
SORD	1	0.108214	0.34224	sorbitol dehydrogenase
PRKAG3	1	0.476964	0.34219	protein kinase AMP-activated non-catalytic subunit gamma 3
OR7E24	1	0.036194	0.342169	olfactory receptor family 7 subfamily E member 24
PPME1	1	0.068597	0.342114	protein phosphatase methylesterase 1
STAU2	1	0.050479	0.342102	staufen double-stranded RNA binding protein 2
RPS14	1	0.341985	0.3415	ribosomal protein S14
IL36RN	1	0.389089	0.341488	interleukin 36 receptor antagonist
LINC00312	1	0.10459	0.341438	long intergenic non-protein coding RNA 312
ZNF600	1	0.033506	0.341399	zinc finger protein 600
OR7E156P	1	0.048349	0.341379	olfactory receptor family 7 subfamily E member 156 pseudogene
EFCC1	1	0.19067	0.34133	EF-hand and coiled-coil domain containing 1
BCL2L10	1	0.24736	0.341314	BCL2 like 10
KDM5B	1	0.037923	0.341293	lysine demethylase 5B
ARL4D	1	0.100173	0.341198	ADP ribosylation factor like GTPase 4D
TXN	1	0.227722	0.341185	thioredoxin
EVPL	1	0.057127	0.34117	envoplakin
RPRD1B	1	0.024792	0.34089	regulation of nuclear pre-mRNA domain containing 1B
CTTNBP2NL	1	0.022707	0.34067	CTTNBP2 N-terminal like
AMIGO2	1	0.259795	0.340518	adhesion molecule with Ig like domain 2
ZNF644	1	0.339316	0.340478	zinc finger protein 644
NET1	1	0.081877	0.340471	neuroepithelial cell transforming 1
	1	0.198704	0.339986
PCSK5	1	0.153751	0.339981	proprotein convertase subtilisin/kexin type 5
TMEM191A	1	0.10182	0.339962	transmembrane protein 191A (pseudogene)
EHD2	1	0.063976	0.339944	EH domain containing 2
SNTB2	1	0.05928	0.339817	syntrophin beta 2
THSD1	1	0.060758	0.33979	thrombospondin type 1 domain containing 1
KLRC2	1	0.369457	0.339489	killer cell lectin like receptor C2
SLIT2	1	0.256277	0.339421	slit guidance ligand 2
IRS1	1	0.160522	0.339393	insulin receptor substrate 1
MICALL1	1	0.160497	0.339367	MICAL like 1
HIST2H2AC	1	0.298182	0.339347	histone cluster 2, H2ac
TBL1XR1	1	0.11747	0.339245	transducin (beta)-like 1 X-linked receptor 1
	1	0.046528	0.339226
TPO	1	0.270307	0.339199	thyroid peroxidase
CPN2	1	0.150764	0.339167	carboxypeptidase N subunit 2
TSTD3	1	0.049389	0.338995	thiosulfate sulfurtransferase (rhodanese)-like domain containing 3
CPA4	1	0.304532	0.338971	carboxypeptidase A4
PKD2	1	0.053125	0.338598	polycystin 2, transient receptor potential cation channel
DEPDC7	1	0.185553	0.338522	DEP domain containing 7
DDR2	1	0.117137	0.338425	discoidin domain receptor tyrosine kinase 2
DYNLL1	1	0.024458	0.338127	dynein light chain LC8-type 1
TUFT1	1	0.305069	0.338103	tuftelin 1
	1	0.186515	0.338092
RHBDL2	1	0.227311	0.337824	rhomboid like 2
CACNA1C	1	0.142843	0.337657	calcium voltage-gated channel subunit alpha1 C
TRIM58	1	0.015183	0.337596	tripartite motif containing 58
POLR2L	1	0.019392	0.337517	RNA polymerase II subunit L
ANKRD23	1	0.643867	0.337446	ankyrin repeat domain 23
FOXE1	1	0.372436	0.337436	forkhead box E1
KIAA1109	1	0.155314	0.337333	KIAA1109
GNG11	1	0.259282	0.337153	G protein subunit gamma 11
NDFIP2	1	0.124118	0.337019	Nedd4 family interacting protein 2
	1	0.154114	0.336896
UBA6	1	0.163595	0.33687	ubiquitin like modifier activating enzyme 6
2020-03-02	1	0.11753	0.336744	membrane associated ring-CH-type finger 2
PCNT	1	0.132637	0.33657	pericentrin
UBQLN2	1	0.013065	0.33651	ubiquilin 2
MYCT1	1	0.178573	0.336457	myc target 1
YWHAZ	1	0.093001	0.336174	tyrosine 3-monooxygenase/tryptophan 5-monooxygenase activation protein zeta
KDELR3	1	0.211917	0.336114	KDEL endoplasmic reticulum protein retention receptor 3
UQCR10	1	0.022339	0.336091	ubiquinol-cytochrome c reductase, complex III subunit X
PROM2	1	0.07115	0.336045	prominin 2
AK4	1	0.187474	0.335943	adenylate kinase 4
LOC255308	1	0.114322	0.335896	eukaryotic translation initiation factor 2 subunit gamma pseudogene
FOXP2	1	0.122871	0.335785	forkhead box P2
	1	0.185321	0.335767
SLC30A7	1	0.103361	0.335752	solute carrier family 30 member 7
SAMD9	1	0.306557	0.335708	sterile alpha motif domain containing 9
	1	0.342479	0.335594
	1	0.27998	0.335549
FAM46B	1	0.254513	0.335417	family with sequence similarity 46 member B
TNNT2	1	0.25956	0.335205	troponin T2, cardiac type
SORL1	1	0.177006	0.335153	sortilin related receptor 1
TMEM95	1	0.410051	0.334892	transmembrane protein 95
SLC6A9	1	0.029376	0.33489	solute carrier family 6 member 9
	1	0.057935	0.33433
RSPO3	1	0.081685	0.334158	R-spondin 3
ERC1	1	0.109373	0.334044	ELKS/RAB6-interacting/CAST family member 1
KLK9	1	0.208519	0.333959	kallikrein related peptidase 9
DENND1A	1	0.06282	0.333943	DENN domain containing 1A
RPL7A	1	0.504185	0.333562	ribosomal protein L7a
WDR66	1	0.329487	0.333331	WD repeat domain 66
MYL12A	1	0.286186	0.332707	myosin light chain 12A
MORF4L1	1	0.410938	0.33266	mortality factor 4 like 1
	1	0.040556	0.332593
ARHGAP32	1	0.100685	0.33258	Rho GTPase activating protein 32
	1	0.286918	0.332533
CDCP1	1	0.100764	0.332398	CUB domain containing protein 1
KRT5	1	0.301871	0.332215	keratin 5
NRAP	1	0.620855	0.332204	nebulin related anchoring protein
SLC16A7	1	0.05495	0.332114	solute carrier family 16 member 7
PRKDC	1	0.189573	0.331905	protein kinase, DNA-activated, catalytic polypeptide
IKZF2	1	0.339634	0.331708	IKAROS family zinc finger 2
ZC3H11A	1	0.275293	0.331447	zinc finger CCCH-type containing 11A
SHD	1	0.142096	0.33144	Src homology 2 domain containing transforming protein D
	1	0.086039	0.331435
CYB5R1	1	0.076806	0.33135	cytochrome b5 reductase 1
TENM3	1	0.100821	0.331316	teneurin transmembrane protein 3
AGPS	1	0.060898	0.331196	alkylglycerone phosphate synthase
TMOD3	1	0.24245	0.331016	tropomodulin 3
PIGV	1	0.022584	0.330965	phosphatidylinositol glycan anchor biosynthesis class V
NFE2L1	1	0.160674	0.330788	nuclear factor, erythroid 2 like 1
VSNL1	1	0.242327	0.330748	visinin like 1
TENM3	1	0.201503	0.330718	teneurin transmembrane protein 3
SASH1	1	0.094722	0.330601	SAM and SH3 domain containing 1
ADAMTS7	1	0.309414	0.330564	ADAM metallopeptidase with thrombospondin type 1 motif 7
NDUFB9	1	0.414356	0.330505	NADH:ubiquinone oxidoreductase subunit B9
BAIAP2L2	1	0.294736	0.330449	BAI1 associated protein 2 like 2
PRAP1	1	0.061771	0.330379	proline rich acidic protein 1
	1	0.24924	0.32988
CYB5R2	1	0.25972	0.329819	cytochrome b5 reductase 2
SKI	1	0.125904	0.329805	SKI proto-oncogene
FOXE1	1	0.361232	0.329749	forkhead box E1
CASC4	1	0.316864	0.329748	cancer susceptibility candidate 4
CRKL	1	0.061897	0.329719	CRK like proto-oncogene, adaptor protein
HIST1H1D	1	0.262758	0.329537	histone cluster 1, H1d
SAMD9	1	0.32475	0.329458	sterile alpha motif domain containing 9
NDST1	1	0.025817	0.329448	N-deacetylase and N-sulfotransferase 1
TUBA3D	1	0.032526	0.329355	tubulin alpha 3d
LGR6	1	0.124045	0.329196	leucine rich repeat containing G protein-coupled receptor 6
OCLN	1	0.293057	0.329167	occludin
	1	0.217308	0.329092
CYP7B1	1	0.161629	0.328935	cytochrome P450 family 7 subfamily B member 1
LPAR3	1	0.183111	0.328851	lysophosphatidic acid receptor 3
TM9SF3	1	0.024689	0.328671	transmembrane 9 superfamily member 3
UCP3	1	0.311432	0.328642	uncoupling protein 3
PNMAL1	1	0.422718	0.328124	paraneoplastic Ma antigen family like 1
	1	0.07628	0.328084
SCN3A	1	0.266426	0.327893	sodium voltage-gated channel alpha subunit 3
FBP2	1	0.435753	0.327801	fructose-bisphosphatase 2
EDIL3	1	0.416724	0.327749	EGF like repeats and discoidin domains 3
	1	0.111991	0.327748
AIMP1	1	0.065739	0.327665	aminoacyl tRNA synthetase complex interacting multifunctional protein 1
TTC39A	1	0.276274	0.327368	tetratricopeptide repeat domain 39A
HIST1H4D	1	0.291729	0.327318	histone cluster 1, H4d
MYLPF	1	0.633707	0.327208	myosin light chain, phosphorylatable, fast skeletal muscle
PKN2	1	0.170648	0.327182	protein kinase N2
	1	0.129696	0.327014
RASSF7	1	0.041256	0.326866	Ras association domain family member 7
SERINC3	1	0.046119	0.326823	serine incorporator 3
	1	0.139525	0.326523
LOC100506990	1	0.258969	0.32651	uncharacterized LOC100506990
	1	0.104384	0.326491
RB1	1	0.150984	0.326401	RB transcriptional corepressor 1
FOXQ1	1	0.320426	0.326395	forkhead box Q1
EMX2	1	0.164061	0.326339	empty spiracles homeobox 2
LRRC37A2	1	0.161074	0.326333	leucine rich repeat containing 37 member A2
HBEGF	1	0.222503	0.326247	heparin binding EGF like growth factor
ZBTB20	1	0.2952	0.326205	zinc finger and BTB domain containing 20
SYNE2	1	0.224124	0.3262	spectrin repeat containing nuclear envelope protein 2
GNG12	1	0.101781	0.325891	G protein subunit gamma 12
HIST1H3F	1	0.362242	0.325773	histone cluster 1, H3f
SCAPER	1	0.019409	0.325485	S-phase cyclin A associated protein in the ER
	1	0.282984	0.325423
	1	0.004342	0.325413
C1QTNF2	1	0.108804	0.32535	C1q and tumor necrosis factor related protein 2
MMRN2	1	0.10788	0.325218	multimerin 2
	1	0.10696	0.325106
HPSE	1	0.252772	0.324946	heparanase
THRAP3	1	0.101561	0.324661	thyroid hormone receptor associated protein 3
GJA1	1	0.367912	0.324646	gap junction protein alpha 1
FUT5	1	0.417479	0.324641	fucosyltransferase 5
ZNF562	1	0.092619	0.324502	zinc finger protein 562
SSBP1	1	0.035769	0.32433	single stranded DNA binding protein 1
DCBLD2	1	0.184438	0.32429	discoidin, CUB and LCCL domain containing 2
KIF1B	1	0.046995	0.324265	kinesin family member 1B
ADAMTSL1	1	0.125993	0.323997	ADAMTS like 1
ABI3BP	1	0.379882	0.323428	ABI family member 3 binding protein
	1	0.341434	0.323093
SMIM3	1	0.163496	0.323085	small integral membrane protein 3
PSME3	1	0.01854	0.322989	proteasome activator subunit 3
PAPD5	1	0.008435	0.32298	poly(A) RNA polymerase D5, non-canonical
TSTD3	1	0.042648	0.322957	thiosulfate sulfurtransferase (rhodanese)-like domain containing 3
PDZD8	1	0.163591	0.32275	PDZ domain containing 8
CFD	1	0.294941	0.3227	complement factor D
RPL18	1	0.468376	0.322637	ribosomal protein L18
SPIN1	1	0.099595	0.32256	spindlin 1
TWF1	1	0.260561	0.322535	twinfilin actin binding protein 1
TM7SF2	1	0.212336	0.322464	transmembrane 7 superfamily member 2
CMYA5	1	0.347634	0.322461	cardiomyopathy associated 5
CYB5R1	1	0.264835	0.32242	cytochrome b5 reductase 1
	1	0.043663	0.322387
	1	0.122532	0.322339
AVPI1	1	0.135664	0.322323	arginine vasopressin induced 1
	1	0.124571	0.321933
RAB7B	1	0.044217	0.321676	RAB7B, member RAS oncogene family
ABLIM1	1	0.031447	0.321607	actin binding LIM protein 1
GIGYF2	1	0.014259	0.321571	GRB10 interacting GYF protein 2
	1	0.093599	0.321052
TMEM237	1	0.125061	0.320974	transmembrane protein 237
ACER3	1	0.089447	0.320875	alkaline ceramidase 3
FBXL2	1	0.104376	0.320825	F-box and leucine rich repeat protein 2
AK4	1	0.095543	0.32076	adenylate kinase 4
GFOD1	1	0.086578	0.32056	glucose-fructose oxidoreductase domain containing 1
	1	0.252595	0.320447
	1	0.118578	0.320348
	1	0.061875	0.320259
SDPR	1	0.229892	0.320175	serum deprivation response
TEK	1	0.282259	0.320104	TEK receptor tyrosine kinase
ZNF681	1	0.132523	0.320089	zinc finger protein 681
AHNAK2	1	0.239155	0.320073	AHNAK nucleoprotein 2
GCNT1	1	0.16376	0.319994	glucosaminyl (N-acetyl) transferase 1, core 2
EFNA5	1	0.030029	0.319868	ephrin A5
SPTLC3	1	0.069773	0.319827	serine palmitoyltransferase long chain base subunit 3
SC5D	1	0.121735	0.319662	sterol-C5-desaturase
	1	0.422817	0.319599
SARS	1	0.072269	0.319501	seryl-tRNA synthetase
ZC3HAV1	1	0.041986	0.319291	zinc finger CCCH-type containing, antiviral 1
LAMA3	1	0.420534	0.319284	laminin subunit alpha 3
KMT2C	1	0.150082	0.31911	lysine methyltransferase 2C
TUBB8	1	0.111748	0.319063	tubulin beta 8 class VIII
AGTRAP	1	0.105325	0.319011	angiotensin II receptor associated protein
CCL14	1	0.489044	0.318723	C-C motif chemokine ligand 14
HRC	1	0.484374	0.31856	histidine rich calcium binding protein
MBNL1	1	0.248346	0.318546	muscleblind like splicing regulator 1
GPR39	1	0.099537	0.318435	G protein-coupled receptor 39
C6orf106	1	0.034069	0.318402	chromosome 6 open reading frame 106
	1	0.167543	0.318336
TENM3	1	0.11565	0.31831	teneurin transmembrane protein 3
SEMA3B	1	0.185449	0.31801	semaphorin 3B
ORC4	1	0.01703	0.317897	origin recognition complex subunit 4
FOXP2	1	0.407474	0.317883	forkhead box P2
FAM171B	1	0.231315	0.317825	family with sequence similarity 171 member B
GTF2A1	1	0.209395	0.317769	general transcription factor IIA subunit 1
SLC22A15	1	0.119365	0.317609	solute carrier family 22 member 15
STT3A	1	0.146594	0.317536	STT3A, catalytic subunit of the oligosaccharyltransferase complex
CACNG1	1	0.542446	0.317468	calcium voltage-gated channel auxiliary subunit gamma 1
COL17A1	1	0.292734	0.317256	collagen type XVII alpha 1 chain
PLEKHA1	1	0.245645	0.317235	pleckstrin homology domain containing A1
SREK1IP1	1	0.024566	0.317197	SREK1 interacting protein 1
EHBP1	1	0.015589	0.317191	EH domain binding protein 1
CES2	1	0.237501	0.317186	carboxylesterase 2
PTPRB	1	0.174508	0.317138	protein tyrosine phosphatase, receptor type B
TIMM8B	1	0.040928	0.317062	translocase of inner mitochondrial membrane 8 homolog B
HDC	1	0.320383	0.316808	histidine decarboxylase
SLC24A3	1	0.266475	0.316797	solute carrier family 24 member 3
ITGA6	1	0.197842	0.316793	integrin subunit alpha 6
MAP4K5	1	0.035408	0.316785	mitogen-activated protein kinase kinase kinase kinase 5
SLC37A2	1	0.065474	0.316671	solute carrier family 37 member 2
ECM2	1	0.288036	0.316523	extracellular matrix protein 2
RBM24	1	0.474424	0.316507	RNA binding motif protein 24
DPT	1	0.304448	0.316485	dermatopontin
DCUN1D3	1	0.091502	0.316351	defective in cullin neddylation 1 domain containing 3
BOK	1	0.056864	0.315918	BOK, BCL2 family apoptosis regulator
PROCR	1	0.213126	0.315885	protein C receptor
WNT4	1	0.276063	0.31587	Wnt family member 4
ADAMTS5	1	0.286029	0.31564	ADAM metallopeptidase with thrombospondin type 1 motif 5
SLC35D1	1	0.071901	0.315558	solute carrier family 35 member D1
NOL8	1	0.13751	0.315403	nucleolar protein 8
EGR3	1	0.347858	0.315366	early growth response 3
MLLT10	1	0.049638	0.315252	myeloid/lymphoid or mixed-lineage leukemia; translocated to, 10
	1	0.293174	0.31524
STX17-AS1	1	0.075841	0.315233	STX17 antisense RNA 1
CELSR3	1	0.121679	0.315029	cadherin EGF LAG seven-pass G-type receptor 3
CDH6	1	0.29482	0.314953	cadherin 6
WWTR1	1	0.120148	0.314949	WW domain containing transcription regulator 1
XCR1	1	0.189799	0.314922	X-C motif chemokine receptor 1
NBPF9	1	0.257247	0.314697	neuroblastoma breakpoint family member 9
SLPI	1	0.441016	0.314594	secretory leukocyte peptidase inhibitor
PCDH18	1	0.27659	0.314485	protocadherin 18
NECTIN4	1	0.28461	0.314393	nectin cell adhesion molecule 4
ARAP2	1	0.103317	0.314276	ArfGAP with RhoGAP domain, ankyrin repeat and PH domain 2
FAM188A	1	0.05295	0.314269	family with sequence similarity 188 member A
	1	0.187435	0.314161
HBEGF	1	0.221844	0.314115	heparin binding EGF like growth factor
	1	0.1377	0.314014
TMEM199	1	0.028788	0.313984	transmembrane protein 199
LOC100128164	1	0.502024	0.31398	four and a half LIM domains 1 pseudogene
	1	0.084442	0.31387
PDLIM3	1	0.443367	0.313837	PDZ and LIM domain 3
NDN	1	0.31837	0.31381	necdin, MAGE family member
GPR87	1	0.335499	0.313604	G protein-coupled receptor 87
PLPP4	1	0.408288	0.313471	phospholipid phosphatase 4
EDNRA	1	0.305665	0.313386	endothelin receptor type A
ALB	1	0.33002	0.313315	albumin
	1	0.068982	0.313123
MAGEL2	1	0.149264	0.312942	MAGE family member L2
TMPRSS11F	1	0.309391	0.312865	transmembrane protease, serine 11F
	1	0.094553	0.312516
SSFA2	1	0.193804	0.312417	sperm specific antigen 2
ELAVL2	1	0.035911	0.312373	ELAV like neuron-specific RNA binding protein 2
NFE2L2	1	0.025876	0.312309	nuclear factor, erythroid 2 like 2
	1	0.112969	0.312198
CORO6	1	0.453746	0.312065	coronin 6
TXN	1	0.251866	0.311747	thioredoxin
FOSL2	1	0.12838	0.311706	FOS like 2, AP-1 transcription factor subunit
GGT8P	1	0.033867	0.311661	gamma-glutamyltransferase 8 pseudogene
HIST1H3D	1	0.372995	0.311606	histone cluster 1, H3d
	1	0.006739	0.311563
POU3F1	1	0.19262	0.311557	POU class 3 homeobox 1
BLZF1	1	0.085506	0.311303	basic leucine zipper nuclear factor 1
SLC7A11	1	0.179245	0.311291	solute carrier family 7 member 11
WNT2B	1	0.245074	0.311126	Wnt family member 2B
SGIP1	1	0.113784	0.311107	SH3 domain GRB2 like endophilin interacting protein 1
SSTR3	1	0.419908	0.311064	somatostatin receptor 3
UCN	1	0.048029	0.310962	urocortin
CALD1	1	0.112216	0.310863	caldesmon 1
METTL12	1	0.131572	0.310609	methyltransferase like 12
CKAP4	1	0.113661	0.310519	cytoskeleton associated protein 4
OR7E62P	1	0.116831	0.31049	olfactory receptor family 7 subfamily E member 62 pseudogene
SLC7A11	1	0.404004	0.310308	solute carrier family 7 member 11
ZMAT5	1	0.140995	0.310213	zinc finger matrin-type 5
VCAM1	1	0.579969	0.31016	vascular cell adhesion molecule 1
DGCR8	1	0.166004	0.310065	DGCR8 microprocessor complex subunit
PCM1	1	0.247874	0.309853	pericentriolar material 1
	1	0.061816	0.309727
ALDH1L2	1	0.213335	0.309723	aldehyde dehydrogenase 1 family member L2
SGCD	1	0.28239	0.309664	sarcoglycan delta
ELOVL1	1	0.094816	0.309586	ELOVL fatty acid elongase 1
GIPR	1	0.246376	0.30949	gastric inhibitory polypeptide receptor
USP15	1	0.026093	0.309327	ubiquitin specific peptidase 15
SAFB	1	0.1903	0.309218	scaffold attachment factor B
ZCCHC6	1	0.135993	0.309214	zinc finger CCHC-type containing 6
OSBPL10	1	0.012987	0.309175	oxysterol binding protein like 10
MON2	1	0.106418	0.309172	MON2 homolog, regulator of endosome-to-Golgi trafficking
HPGDS	1	0.243304	0.30911	hematopoietic prostaglandin D synthase
ARHGEF37	1	0.205569	0.30911	Rho guanine nucleotide exchange factor 37
ARL5A	1	0.017928	0.309098	ADP ribosylation factor like GTPase 5A
ADGRF4	1	0.191457	0.309086	adhesion G protein-coupled receptor F4
2020-03-02	1	0.223683	0.30904	membrane associated ring-CH-type finger 2
NCOA3	1	0.099338	0.309031	nuclear receptor coactivator 3
SERPINB2	1	0.568872	0.309006	serpin family B member 2
CACNB1	1	0.418473	0.30897	calcium voltage-gated channel auxiliary subunit beta 1
UBA52	1	0.027091	0.308954	ubiquitin A-52 residue ribosomal protein fusion product 1
PRRG1	1	0.127735	0.308873	proline rich and Gla domain 1
ALOX12B	1	0.467001	0.308799	arachidonate 12-lipoxygenase, 12R type
SLC7A5	1	0.049052	0.308755	solute carrier family 7 member 5
DYNLL1	1	0.047793	0.308702	dynein light chain LC8-type 1
	1	0.060184	0.308678
TRIM36	1	0.033266	0.308628	tripartite motif containing 36
MARVELD3	1	0.160873	0.308609	MARVEL domain containing 3
KIAA1033	1	0.088371	0.308563	KIAA1033
KRAS	1	0.15933	0.308438	KRAS proto-oncogene, GTPase
	1	0.424384	0.308392
CRIM1	1	0.023966	0.308325	cysteine rich transmembrane BMP regulator 1
EEF1A2	1	0.573754	0.308297	eukaryotic translation elongation factor 1 alpha 2
TOR1AIP2	1	0.13703	0.308291	torsin 1A interacting protein 2
PTPN11	1	0.248029	0.308147	protein tyrosine phosphatase, non-receptor type 11
PLEC	1	0.405182	0.307969	plectin
RPL23AP32	1	0.017481	0.307779	ribosomal protein L23a pseudogene 32
ZNF765	1	0.10376	0.307724	zinc finger protein 765
LRRC37A4P	1	0.241773	0.307715	leucine rich repeat containing 37 member A4, pseudogene
MYO6	1	0.146228	0.307692	myosin VI
SERINC2	1	0.183075	0.307577	serine incorporator 2
	1	0.347544	0.307535
MIR31HG	1	0.356463	0.307482	MIR31 host gene
NLRP2	1	0.400071	0.30729	NLR family pyrin domain containing 2
RCAN3	1	0.133033	0.307259	RCAN family member 3
ESF1	1	0.243946	0.30722	ESF1 nucleolar pre-rRNA processing protein homolog
CLIC4	1	0.1966	0.307137	chloride intracellular channel 4
HOPX	1	0.229479	0.307056	HOP homeobox
NRAP	1	0.483864	0.306972	nebulin related anchoring protein
LAMP5	1	0.334069	0.30687	lysosomal associated membrane protein family member 5
KCNK6	1	0.088933	0.306765	potassium two pore domain channel subfamily K member 6
	1	0.073634	0.30675
	1	0.166022	0.306719
ACER3	1	0.069603	0.30661	alkaline ceramidase 3
MZT2B	1	0.551131	0.306607	mitotic spindle organizing protein 2B
EPB41L4B	1	0.344323	0.306392	erythrocyte membrane protein band 4.1 like 4B
	1	0.103326	0.306323
	1	0.065464	0.306213
PLEKHG4B	1	0.039782	0.306047	pleckstrin homology and RhoGEF domain containing G4B
AHCTF1	1	0.225692	0.306031	AT-hook containing transcription factor 1
STAU2	1	0.032501	0.306027	staufen double-stranded RNA binding protein 2
CXCL12	1	0.126223	0.306023	C-X-C motif chemokine ligand 12
RABIF	1	0.065229	0.305981	RAB interacting factor
	1	0.046272	0.305889
	1	0.362028	0.305834
MYOM2	1	0.480587	0.305746	myomesin 2
PSORS1C1	1	0.463531	0.305632	psoriasis susceptibility 1 candidate 1
DOCK7	1	0.260838	0.305627	dedicator of cytokinesis 7
SPTLC2	1	0.08449	0.305486	serine palmitoyltransferase long chain base subunit 2
PML	1	0.094392	0.305485	promyelocytic leukemia
CDKN1C	1	0.289308	0.305476	cyclin dependent kinase inhibitor 1C
GON4L	1	0.203099	0.305338	gon-4 like
GPAT3	1	0.192084	0.305331	glycerol-3-phosphate acyltransferase 3
TMEM33	1	0.108807	0.305286	transmembrane protein 33
ENDOU	1	0.31821	0.305239	endonuclease, poly(U) specific
	1	0.099622	0.305186
	1	0.086414	0.305045
APOBEC3B	1	0.450251	0.30504	apolipoprotein B mRNA editing enzyme catalytic subunit 3B
	1	0.033979	0.3048
SLC25A22	1	0.009724	0.304783	solute carrier family 25 member 22
	1	0.529413	0.304722
FAM135A	1	0.149259	0.304579	family with sequence similarity 135 member A
UBE4B	1	0.007778	0.304517	ubiquitination factor E4B
ANKRD46	1	0.038126	0.304503	ankyrin repeat domain 46
DNAJC3	1	0.247375	0.304431	DnaJ heat shock protein family (Hsp40) member C3
PPP2R2C	1	0.245211	0.304419	protein phosphatase 2 regulatory subunit Bgamma
RAPGEFL1	1	0.289537	0.304349	Rap guanine nucleotide exchange factor like 1
GUF1	1	0.122809	0.30428	GUF1 homolog, GTPase
SAMD5	1	0.225011	0.304196	sterile alpha motif domain containing 5
TNFRSF11B	1	0.321003	0.304124	TNF receptor superfamily member 11b
	1	0.383082	0.304124
	1	0.202057	0.304006
SYNE2	1	0.214804	0.303985	spectrin repeat containing nuclear envelope protein 2
TMPRSS3	1	0.17933	0.303871	transmembrane protease, serine 3
FAM84A	1	0.180504	0.303863	family with sequence similarity 84 member A
PPP4R2	1	0.118605	0.303788	protein phosphatase 4 regulatory subunit 2
POU3F1	1	0.229182	0.303781	POU class 3 homeobox 1
PTHLH	1	0.424861	0.303639	parathyroid hormone like hormone
TNNT2	1	0.299877	0.303614	troponin T2, cardiac type
EFNB3	1	0.22728	0.303449	ephrin B3
SEPP1	1	0.383452	0.303264	selenoprotein P, plasma, 1
RPL18A	1	0.031275	0.303193	ribosomal protein L18a
LSS	1	0.008564	0.303162	lanosterol synthase (2,3-oxidosqualene-lanosterol cyclase)
SLC27A4	1	0.224433	0.302908	solute carrier family 27 member 4
TRIM58	1	0.057364	0.302841	tripartite motif containing 58
HMGA1	1	0.23194	0.302737	high mobility group AT-hook 1
COL6A6	1	0.325701	0.302706	collagen type VI alpha 6 chain
IL17D	1	0.390929	0.302693	interleukin 17D
ERVV-1	1	0.241362	0.302625	endogenous retrovirus group V member 1
OTUB2	1	0.120688	0.302508	OTU deubiquitinase, ubiquitin aldehyde binding 2
TMEM33	1	0.154545	0.30238	transmembrane protein 33
NRP1	1	0.361149	0.302175	neuropilin 1
PDCD4	1	0.098476	0.302069	programmed cell death 4 (neoplastic transformation inhibitor)
BTBD7	1	0.069211	0.302036	BTB domain containing 7
MACF1	1	0.280516	0.301942	microtubule-actin crosslinking factor 1
	1	0.094454	0.301864
DPYSL2	1	0.141253	0.30176	dihydropyrimidinase like 2
ANK3	1	0.25904	0.30174	ankyrin 3, node of Ranvier (ankyrin G)
KIDINS220	1	0.049644	0.301659	kinase D-interacting substrate 220kDa
ATXN7	1	0.048237	0.301476	ataxin 7
DYNLT3	1	0.199121	0.301314	dynein light chain Tctex-type 3
	1	0.274473	0.301307
ZNF770	1	0.110574	0.301112	zinc finger protein 770
AIF1L	1	0.402852	0.301106	allograft inflammatory factor 1 like
DEFB104B	1	0.09447	0.301066	defensin beta 104B
TMEM33	1	0.131987	0.301031	transmembrane protein 33
NRAS	1	0.07089	0.300822	neuroblastoma RAS viral oncogene homolog
WDFY2	1	0.112707	0.300422	WD repeat and FYVE domain containing 2
MUSK	1	0.120217	0.30034	muscle associated receptor tyrosine kinase
LRRC75B	1	0.16461	0.299935	leucine rich repeat containing 75B
PML	1	0.112485	0.299894	promyelocytic leukemia
DFFA	1	0.026828	0.299869	DNA fragmentation factor subunit alpha
	1	0.370531	0.299859
TMEM99	1	0.108157	0.299711	transmembrane protein 99
KMT2A	1	0.245486	0.299695	lysine methyltransferase 2A
C6orf10	1	0.161496	0.29962	chromosome 6 open reading frame 10
AGPAT4	1	0.192225	0.299508	1-acylglycerol-3-phosphate O-acyltransferase 4
RPS25	1	0.001986	0.299505	ribosomal protein S25
	1	0.217078	0.299482
TRIM6	1	0.204073	0.299336	tripartite motif containing 6
EFNA5	1	0.144917	0.299334	ephrin A5
FAT4	1	0.260587	0.299333	FAT atypical cadherin 4
KMT2A	1	0.212242	0.299293	lysine methyltransferase 2A
AACS	1	0.063267	0.299236	acetoacetyl-CoA synthetase
KCNQ3	1	0.079998	0.299169	potassium voltage-gated channel subfamily Q member 3
DNASE1L3	1	0.338804	0.299047	deoxyribonuclease 1 like 3
NAV1	1	0.195426	0.298768	neuron navigator 1
LOC650293	1	0.159013	0.298748	seven transmembrane helix receptor
RAB22A	1	0.046196	0.298747	RAB22A, member RAS oncogene family
	1	0.113802	0.298742
	1	0.0676	0.298617
TPM1	1	0.201706	0.298555	tropomyosin 1 (alpha)
	1	0.453877	0.298374
CPTP	1	0.293669	0.298357	ceramide-1-phosphate transfer protein
WWC1	1	0.346279	0.298268	WW and C2 domain containing 1
	1	0.472204	0.298249
CDK6	1	0.276208	0.29815	cyclin dependent kinase 6
WISP1	1	0.296246	0.298131	WNT1 inducible signaling pathway protein 1
KANK2	1	0.272076	0.298045	KN motif and ankyrin repeat domains 2
	1	0.128858	0.297946
MRGPRX3	1	0.145747	0.297911	MAS related GPR family member X3
	1	0.06527	0.297741
TPD52L1	1	0.082347	0.297684	tumor protein D52-like 1
VGLL4	1	0.060611	0.297624	vestigial like family member 4
ITGA9	1	0.080927	0.297527	integrin subunit alpha 9
SFTPD	1	0.235581	0.297481	surfactant protein D
CDH11	1	0.372232	0.297461	cadherin 11
SAA2	1	0.328075	0.297418	serum amyloid A2
EPHX3	1	0.223524	0.297376	epoxide hydrolase 3
PRSS8	1	0.178779	0.297364	protease, serine 8
TPGS2	1	0.114911	0.297254	tubulin polyglutamylase complex subunit 2
MIB2	1	0.166051	0.297211	mindbomb E3 ubiquitin protein ligase 2
	1	0.172689	0.297174
PRR11	1	0.021506	0.297171	proline rich 11
PARP12	1	0.183948	0.296897	poly(ADP-ribose) polymerase family member 12
IMPA2	1	0.235233	0.296804	inositol monophosphatase 2
	1	0.356576	0.296716
THSD7A	1	0.207754	0.296704	thrombospondin type 1 domain containing 7A
SOX7	1	0.154707	0.296676	SRY-box 7
	1	0.092018	0.296613
	1	0.19727	0.296546
	1	0.134545	0.296533
ATP2A2	1	0.383894	0.296466	ATPase sarcoplasmic/endoplasmic reticulum Ca2+ transporting 2
PER2	1	0.061056	0.296441	period circadian clock 2
DPAGT1	1	0.135822	0.296404	dolichyl-phosphate N-acetylglucosaminephosphotransferase 1
HK2	1	0.465609	0.296379	hexokinase 2
DPH3P1	1	0.139752	0.296378	diphthamide biosynthesis 3 pseudogene 1
METRNL	1	0.043283	0.29627	meteorin like, glial cell differentiation regulator
BNC1	1	0.413294	0.296206	basonuclin 1
OTOP3	1	0.067196	0.296199	otopetrin 3
HSPA8	1	0.028094	0.296041	heat shock protein family A (Hsp70) member 8
	1	0.248532	0.296003
RBMS3	1	0.28427	0.295998	RNA binding motif single stranded interacting protein 3
	1	0.214781	0.295876
STRN	1	0.075295	0.295645	striatin
TCFL5	1	0.061137	0.29532	transcription factor like 5
	1	0.24354	0.295279
	1	0.141896	0.295129
SHROOM2	1	0.129324	0.295117	shroom family member 2
UNC45B	1	0.52335	0.294937	unc-45 myosin chaperone B
SLC2A13	1	0.111266	0.294849	solute carrier family 2 member 13
GAS2L1	1	0.11496	0.294842	growth arrest specific 2 like 1
DAAM1	1	0.250698	0.294749	dishevelled associated activator of morphogenesis 1
CEP97	1	0.277656	0.294737	centrosomal protein 97
	1	0.336404	0.294634
AKAP12	1	0.292657	0.29461	A-kinase anchoring protein 12
KLK4	1	0.014668	0.294595	kallikrein related peptidase 4
	1	0.069991	0.294519
TMEM191B	1	0.081517	0.294401	transmembrane protein 191B
GPD1	1	0.186211	0.294276	glycerol-3-phosphate dehydrogenase 1
LOC644450	1	0.246715	0.294266	uncharacterized LOC644450
AP1S3	1	0.208805	0.294206	adaptor related protein complex 1 sigma 3 subunit
NOD2	1	0.215185	0.294171	nucleotide binding oligomerization domain containing 2
MACROD2	1	0.28144	0.294145	MACRO domain containing 2
RBMXL1	1	0.029096	0.29404	RNA binding motif protein, X-linked like 1
	1	0.075617	0.293888
	1	0.150632	0.293857
SND1-IT1	1	0.163746	0.293695	SND1 intronic transcript 1
	1	0.027248	0.293681
GPD2	1	0.21915	0.293621	glycerol-3-phosphate dehydrogenase 2
RPL36A	1	0.027529	0.293568	ribosomal protein L36a
KDSR	1	0.008782	0.293501	3-ketodihydrosphingosine reductase
FBN1	1	0.343724	0.293404	fibrillin 1
	1	0.28235	0.293342
BARX2	1	0.034881	0.293313	BARX homeobox 2
	1	0.317056	0.293105
CALM2	1	0.46241	0.293036	calmodulin 2
FETUB	1	0.524613	0.29295	fetuin B
YWHAZ	1	0.184501	0.29292	tyrosine 3-monooxygenase/tryptophan 5-monooxygenase activation protein zeta
WISP1	1	0.417589	0.292734	WNT1 inducible signaling pathway protein 1
GSTA4	1	0.297691	0.292718	glutathione S-transferase alpha 4
UNC5B	1	0.171829	0.292712	unc-5 netrin receptor B
MCEE	1	0.074686	0.292403	methylmalonyl-CoA epimerase
MAN1A2	1	0.205402	0.292375	mannosidase alpha class 1A member 2
	1	0.309829	0.292347
RNF141	1	0.133374	0.2923	ring finger protein 141
PRDX5	1	0.059781	0.292272	peroxiredoxin 5
	1	0.052815	0.292232
SHISA4	1	0.217684	0.291951	shisa family member 4
IL1R1	1	0.185439	0.29193	interleukin 1 receptor type 1
PNPLA4	1	0.114016	0.291864	patatin like phospholipase domain containing 4
	1	0.0617	0.291833
	1	0.12913	0.291782
AP3M2	1	0.035054	0.291555	adaptor related protein complex 3 mu 2 subunit
	1	0.067161	0.291547
	1	0.292911	0.291529
PPP4R1	1	0.24251	0.291523	protein phosphatase 4 regulatory subunit 1
LRRC70	1	0.207388	0.291263	leucine rich repeat containing 70
GPIHBP1	1	0.419839	0.291254	glycosylphosphatidylinositol anchored high density lipoprotein binding protein 1
PAICS	1	0.512437	0.291183	phosphoribosylaminoimidazole carboxylase; phosphoribosylaminoimidazolesuccinocarboxamide synthase
C11orf52	1	0.265703	0.291128	chromosome 11 open reading frame 52
SCN4B	1	0.295937	0.290993	sodium voltage-gated channel beta subunit 4
OSBPL6	1	0.252151	0.290989	oxysterol binding protein like 6
GNPTAB	1	0.241835	0.290919	N-acetylglucosamine-1-phosphate transferase alpha and beta subunits
COL8A1	1	0.428268	0.29085	collagen type VIII alpha 1 chain
	1	0.006807	0.290804
MOXD1	1	0.44827	0.290756	monooxygenase DBH like 1
OR7E156P	1	0.091495	0.290714	olfactory receptor family 7 subfamily E member 156 pseudogene
AHNAK	1	0.178657	0.290677	AHNAK nucleoprotein
OPHN1	1	0.070779	0.290662	oligophrenin 1
USH1G	1	0.085201	0.290618	USH1 protein network component sans
MFSD5	1	0.06451	0.2906	major facilitator superfamily domain containing 5
USP40	1	0.017618	0.290376	ubiquitin specific peptidase 40
	1	0.123	0.290358
OR7E47P	1	0.095284	0.290272	olfactory receptor family 7 subfamily E member 47 pseudogene
RPGRIP1L	1	0.129487	0.29012	RPGRIP1 like
PCNX4	1	0.187261	0.290042	pecanex homolog 4 (Drosophila)
TUBA1C	1	0.180311	0.289929	tubulin alpha 1c
POTEM	1	0.60219	0.289911	POTE ankyrin domain family member M
PCSK1	1	0.30205	0.289903	proprotein convertase subtilisin/kexin type 1
COL6A5	1	0.204882	0.289846	collagen type VI alpha 5 chain
	1	0.15246	0.289827
SREK1IP1	1	0.152354	0.289699	SREK1 interacting protein 1
SRD5A1	1	0.206873	0.289572	steroid 5 alpha-reductase 1
SOX17	1	0.372649	0.289572	SRY-box 17
AASDH	1	0.152477	0.2894	aminoadipate-semialdehyde dehydrogenase
	1	0.091435	0.289265
CTSC	1	0.124045	0.28923	cathepsin C
MAP4K5	1	0.105539	0.289161	mitogen-activated protein kinase kinase kinase kinase 5
C14orf1	1	0.206463	0.289144	chromosome 14 open reading frame 1
APLP2	1	0.044724	0.289106	amyloid beta precursor like protein 2
CGGBP1	1	0.050956	0.289054	CGG triplet repeat binding protein 1
TMEM218	1	0.016957	0.28902	transmembrane protein 218
PALMD	1	0.04879	0.288976	palmdelphin
	1	0.076263	0.288933
PLD1	1	0.152735	0.288922	phospholipase D1
GAS5	1	0.124765	0.288904	growth arrest specific 5 (non-protein coding)
FRMD5	1	0.222578	0.288899	FERM domain containing 5
TTC37	1	0.0826	0.288708	tetratricopeptide repeat domain 37
PER2	1	0.219251	0.288669	period circadian clock 2
RNMT	1	0.215137	0.288623	RNA guanine-7 methyltransferase
RPA4	1	0.027261	0.288583	replication protein A4
PANX1	1	0.088822	0.288496	pannexin 1
CSRP2	1	0.298071	0.288367	cysteine and glycine rich protein 2
BDKRB2	1	0.10366	0.288223	bradykinin receptor B2
TFAP2A	1	0.215256	0.288204	transcription factor AP-2 alpha
UHMK1	1	0.161318	0.288204	U2AF homology motif (UHM) kinase 1
LOC101929147	1	0.022096	0.288082	uncharacterized LOC101929147
MFSD9	1	0.42194	0.288052	major facilitator superfamily domain containing 9
ST14	1	0.100035	0.288025	suppression of tumorigenicity 14
IL36B	1	0.378929	0.287925	interleukin 36, beta
TOB1	1	0.104029	0.287903	transducer of ERBB2, 1
RBM7	1	0.158692	0.287902	RNA binding motif protein 7
	1	0.398035	0.287826
EDAR	1	0.013794	0.287748	ectodysplasin A receptor
LGALS7	1	0.358583	0.287692	galectin 7
NME2P1	1	0.118338	0.287671	NME/NM23 nucleoside diphosphate kinase 2 pseudogene 1
RC3H1	1	0.171558	0.287615	ring finger and CCCH-type domains 1
	1	0.249644	0.28755
	1	0.156065	0.287464
ITGBL1	1	0.436763	0.287411	integrin subunit beta like 1
TBC1D8	1	0.228401	0.287405	TBC1 domain family member 8
GPR12	1	0.346094	0.287255	G protein-coupled receptor 12
METTL21A	1	0.269066	0.287244	methyltransferase like 21A
SLC35F3	1	0.476673	0.287226	solute carrier family 35 member F3
GRIN3A	1	0.309038	0.287117	glutamate ionotropic receptor NMDA type subunit 3A
SUPT16H	1	0.220535	0.286975	SPT16 homolog, facilitates chromatin remodeling subunit
FITM1	1	0.511503	0.286875	fat storage inducing transmembrane protein 1
SOWAHC	1	0.371638	0.286815	sosondowah ankyrin repeat domain family member C
PROS1	1	0.097939	0.286748	protein S (alpha)
MXRA8	1	0.36867	0.28662	matrix remodeling associated 8
TPGS2	1	0.164687	0.286616	tubulin polyglutamylase complex subunit 2
GTF2I	1	0.224092	0.286539	general transcription factor IIi
	1	0.134427	0.286497
ZNF236	1	0.048905	0.286455	zinc finger protein 236
OAS2	1	0.398821	0.286355	2'-5'-oligoadenylate synthetase 2
NECTIN1	1	0.191884	0.286353	nectin cell adhesion molecule 1
	1	0.11535	0.286353
SEMA3B	1	0.310697	0.286334	semaphorin 3B
KCTD1	1	0.292803	0.286297	potassium channel tetramerization domain containing 1
SYNCRIP	1	0.10901	0.286239	synaptotagmin binding cytoplasmic RNA interacting protein
USP43	1	0.219271	0.286221	ubiquitin specific peptidase 43
	1	0.422948	0.286093
	1	0.097251	0.286081
NAV1	1	0.192586	0.286078	neuron navigator 1
FAM20C	1	0.316155	0.286052	family with sequence similarity 20 member C
GAREM1	1	0.3601	0.286045	GRB2 associated regulator of MAPK1 subtype 1
RAB10	1	0.12405	0.286012	RAB10, member RAS oncogene family
LNX2	1	0.137331	0.285945	ligand of numb-protein X 2
SRSF10	1	0.031134	0.285925	serine and arginine rich splicing factor 10
ZNF704	1	0.224375	0.285489	zinc finger protein 704
EPT1	1	0.049228	0.285464	ethanolaminephosphotransferase 1
PPL	1	0.281994	0.285416	periplakin
PDLIM3	1	0.591424	0.285397	PDZ and LIM domain 3
ACTR1A	1	0.127014	0.285259	ARP1 actin-related protein 1 homolog A, centractin alpha
CASQ2	1	0.570481	0.285208	calsequestrin 2
	1	0.21444	0.285141
FOXS1	1	0.377026	0.285082	forkhead box S1
	1	0.205083	0.285044
	1	0.320721	0.28501
MYCNOS	1	0.369531	0.284889	MYCN opposite strand
SLC4A11	1	0.386976	0.284882	solute carrier family 4 member 11
KANK1	1	0.125227	0.284872	KN motif and ankyrin repeat domains 1
KIF1B	1	0.202635	0.284817	kinesin family member 1B
	1	0.09756	0.284731
FGFBP2	1	0.361456	0.284528	fibroblast growth factor binding protein 2
SPTLC2	1	0.08177	0.284406	serine palmitoyltransferase long chain base subunit 2
	1	0.135961	0.284334
SERP1	1	0.159185	0.284327	stress-associated endoplasmic reticulum protein 1
LARP4	1	0.250753	0.284187	La ribonucleoprotein domain family member 4
	1	0.338649	0.284094
TSHZ2	1	0.052779	0.284082	teashirt zinc finger homeobox 2
KMT2A	1	0.168594	0.284038	lysine methyltransferase 2A
FNBP1L	1	0.243062	0.283875	formin binding protein 1 like
ID3	1	0.04988	0.283871	inhibitor of DNA binding 3, HLH protein
TIMP3	1	0.216633	0.283837	TIMP metallopeptidase inhibitor 3
CBX3	1	0.575679	0.283826	chromobox 3
BZW1	1	0.227325	0.28381	basic leucine zipper and W2 domains 1
	1	0.243713	0.283768
	1	0.086884	0.283736
ASPN	1	0.607197	0.283726	asporin
BMP6	1	0.226946	0.28335	bone morphogenetic protein 6
RRAD	1	0.507127	0.283243	RRAD, Ras related glycolysis inhibitor and calcium channel regulator
UPP1	1	0.305703	0.283118	uridine phosphorylase 1
KCTD4	1	0.014346	0.283018	potassium channel tetramerization domain containing 4
LPAR6	1	0.185725	0.282955	lysophosphatidic acid receptor 6
KIF26A	1	0.183645	0.282901	kinesin family member 26A
WASL	1	0.136073	0.282858	Wiskott-Aldrich syndrome like
AHI1	1	0.159863	0.28285	Abelson helper integration site 1
PGAM1	1	0.096349	0.282766	phosphoglycerate mutase 1
SPOPL	1	0.121067	0.282699	speckle type BTB/POZ protein like
TBRG1	1	0.265431	0.282641	transforming growth factor beta regulator 1
TTLL12	1	0.131144	0.282522	tubulin tyrosine ligase like 12
CREB1	1	0.102952	0.282307	cAMP responsive element binding protein 1
WDR47	1	0.103008	0.282273	WD repeat domain 47
TAF2	1	0.236931	0.282224	TATA-box binding protein associated factor 2
ARL5A	1	0.04303	0.282211	ADP ribosylation factor like GTPase 5A
REEP3	1	0.253152	0.281988	receptor accessory protein 3
	1	0.337906	0.281969
BCL2	1	0.237425	0.281958	BCL2, apoptosis regulator
H3F3A	1	0.544218	0.281903	H3 histone, family 3A
SUMF1	1	0.113703	0.281717	sulfatase modifying factor 1
C4orf26	1	0.441398	0.281645	chromosome 4 open reading frame 26
RPS15A	1	0.115921	0.281464	ribosomal protein S15a
LYPLA2	1	0.20662	0.281306	lysophospholipase II
COL8A1	1	0.331534	0.28104	collagen type VIII alpha 1 chain
ARL8B	1	0.090112	0.281022	ADP ribosylation factor like GTPase 8B
	1	0.43437	0.280701
	1	0.143946	0.280685
NLRP2B	1	0.19194	0.280583	NLR family pyrin domain containing 2B
GPAM	1	0.145949	0.280387	glycerol-3-phosphate acyltransferase, mitochondrial
SRRD	1	0.086993	0.280387	SRR1 domain containing
PAFAH1B2	1	0.023223	0.280324	platelet activating factor acetylhydrolase 1b catalytic subunit 2
	1	0.096511	0.280305
	1	0.17602	0.28024
SH2D1B	1	0.335704	0.280236	SH2 domain containing 1B
SPIN4	1	0.276527	0.280213	spindlin family member 4
	1	0.464394	0.280137
APH1A	1	0.081245	0.280105	aph-1 homolog A, gamma-secretase subunit
ALCAM	1	0.292246	0.280058	activated leukocyte cell adhesion molecule
ERVMER34-1	1	0.369868	0.279922	endogenous retrovirus group MER34 member 1
PALD1	1	0.249513	0.279857	phosphatase domain containing, paladin 1
SLAIN2	1	0.154205	0.279792	SLAIN motif family member 2
DDX17	1	0.270145	0.279719	DEAD-box helicase 17
DLAT	1	0.036564	0.279587	dihydrolipoamide S-acetyltransferase
FOLH1	1	0.42622	0.279582	folate hydrolase (prostate-specific membrane antigen) 1
FOLH1B	1	0.41071	0.279399	folate hydrolase 1B
	1	0.337899	0.279386
ALDH4A1	1	0.176847	0.279384	aldehyde dehydrogenase 4 family member A1
	1	0.246646	0.279353
RUSC1	1	0.042568	0.279347	RUN and SH3 domain containing 1
OXGR1	1	0.208258	0.279256	oxoglutarate receptor 1
[truncated: 38,737 more rows]

## Sheet: GSE84846stageIvsIIIDEGs
Gene.symbol	adj.P.Val	P.Value	logFC	Gene.title						KEGG_04060_Cytokine-cytokine_receptor_interaction	0.5		DDX3Y	KEGG_04622_RIG-I-like_receptor_signaling_pathway
CRNN	1	0.035213	1.9037	cornulin						KEGG_04350_TGF-beta_signaling_pathway	0.5		CSF3	KEGG_04060_Cytokine-cytokine_receptor_interaction
KRT4	1	0.089344	1.54554	keratin 4						KEGG_04668_TNF_signaling_pathway_-_Homo_sapiens_(human)	0.5		CSF3	KEGG_04640_Hematopoietic_cell_lineage
KLK7	1	0.041213	1.43356	kallikrein related peptidase 7									CD70	KEGG_04060_Cytokine-cytokine_receptor_interaction
KRT16	1	0.020353	1.31996	keratin 16									RPS4Y1	KEGG_03010_Ribosome
COMP	1	0.007119	1.29311	cartilage oligomeric matrix protein									CXCL9	KEGG_04060_Cytokine-cytokine_receptor_interaction
SPRR2G	1	0.058837	1.28111	small proline rich protein 2G									CXCL9	KEGG_04062_Chemokine_signaling_pathway
KLK5	1	0.01368	1.25856	kallikrein related peptidase 5									CXCL9	KEGG_04620_Toll-like_receptor_signaling_pathway
KRT6B	1	0.057961	1.25511	keratin 6B									HLA-DQA1	KEGG_04514_Cell_adhesion_molecules_(CAMs)
KRT16P3	1	0.017123	1.24512	keratin 16 pseudogene 3									HLA-DQA1	KEGG_04612_Antigen_processing_and_presentation
FLG	1	0.021864	1.20418	filaggrin									HLA-DQA2	KEGG_04514_Cell_adhesion_molecules_(CAMs)
KRT13	1	0.105262	1.15497	keratin 13									HLA-DQA2	KEGG_04612_Antigen_processing_and_presentation
PRG4	1	0.028732	1.14882	proteoglycan 4									HLA-DQA2	KEGG_04940_Type_I_diabetes_mellitus
SPRR1B	1	0.089449	1.14071	small proline rich protein 1B									HLA-DQA2	KEGG_05310_Asthma
GSTO2	1	0.004759	1.12892	glutathione S-transferase omega 2									HLA-DRB3	KEGG_04514_Cell_adhesion_molecules_(CAMs)
SPINK7	1	0.009841	1.1168	serine peptidase inhibitor, Kazal type 7 (putative)									HLA-DRB3	KEGG_04612_Antigen_processing_and_presentation
CDH16	1	0.023643	1.09985	cadherin 16									HLA-DQA2	KEGG_04514_Cell_adhesion_molecules_(CAMs)
FLG	1	0.039169	1.09747	filaggrin									HLA-DQA2	KEGG_04612_Antigen_processing_and_presentation
FAM25A	1	0.065658	1.08623	family with sequence similarity 25 member A									CSF3	KEGG_04151_PI3K-Akt_signaling_pathway_-_Homo_sapiens_(human)
PGLYRP4	1	0.033559	1.07825	peptidoglycan recognition protein 4									HLA-DQA1	KEGG_04145_Phagosome
KRT16P2	1	0.019335	1.07617	keratin 16 pseudogene 2									HLA-DQA2	KEGG_04145_Phagosome
HIST1H1A	1	0.030391	1.06456	histone cluster 1, H1a									HLA-DQA2	KEGG_04145_Phagosome
PITX2	1	0.044665	1.04029	paired like homeodomain 2									HLA-DQA1	KEGG_04145_Phagosome
COMP	1	0.036489	1.04027	cartilage oligomeric matrix protein									HLA-DQA2	KEGG_04145_Phagosome
KRT16	1	0.032995	1.02732	keratin 16									HLA-DQA2	KEGG_04145_Phagosome
NEFL	1	0.077596	1.02022	neurofilament, light polypeptide									HLA-DQA1	KEGG_04145_Phagosome
Unk	1	0.017587	1.01889										HLA-DQA2	KEGG_04145_Phagosome
LCE3A	1	0.051591	1.0076	late cornified envelope 3A									HLA-DQA2	KEGG_04145_Phagosome
CT45A1	1	0.020646	-1.02817	cancer/testis antigen family 45, member A1									HLA-DQA2	KEGG_04145_Phagosome
CXCL8	1	0.044707	-1.0284	C-X-C motif chemokine ligand 8									HLA-DQA1	KEGG_04145_Phagosome
ALDH1L1	1	0.008044	-1.03326	aldehyde dehydrogenase 1 family member L1									HLA-DQA2	KEGG_04145_Phagosome
PRSS21	1	0.013133	-1.03409	protease, serine 21									HLA-DQA1	KEGG_04145_Phagosome
CXCL5	1	0.041237	-1.04735	C-X-C motif chemokine ligand 5									HLA-DQA1	KEGG_04145_Phagosome
GABRP	1	0.032514	-1.06952	gamma-aminobutyric acid type A receptor pi subunit									HLA-DQA2	KEGG_04145_Phagosome
PROK2	1	0.020103	-1.09191	prokineticin 2									HLA-DQA2	KEGG_04145_Phagosome
MAGEA9	1	0.011534	-1.12026	MAGE family member A9									HLA-DQA2	KEGG_04145_Phagosome
CCL20	1	0.020538	-1.12027	C-C motif chemokine ligand 20									HLA-DQA2	KEGG_04145_Phagosome
GAGE7	1	0.028189	-1.15852	G antigen 7									HLA-DQA2	KEGG_04145_Phagosome
CTAG1A	1	0.057058	-1.19494	cancer/testis antigen 1A									HLA-DQA2	KEGG_04145_Phagosome
CT45A5	1	0.012447	-1.29284	cancer/testis antigen family 45, member A5									HLA-DQA2	KEGG_04145_Phagosome
SOHLH1	1	0.003058	-1.34529	spermatogenesis and oogenesis specific basic helix-loop-helix 1									HLA-DQA2	KEGG_04145_Phagosome
CHP2	1	0.009769	-1.3754	calcineurin like EF-hand protein 2									HLA-DRB3	KEGG_04145_Phagosome
PRAME	1	0.002507	-1.8456	preferentially expressed antigen in melanoma									HLA-DRB3	KEGG_04145_Phagosome
MAGEA1	1	0.004574	-2.00687	MAGE family member A1									HLA-DRB3	KEGG_04145_Phagosome
													CSF3	KEGG_04640_Hematopoietic_cell_lineage
													HLA-DQA1	KEGG_04640_Hematopoietic_cell_lineage
													HLA-DQA2	KEGG_04640_Hematopoietic_cell_lineage
													HLA-DQA2	KEGG_04640_Hematopoietic_cell_lineage
													HLA-DQA1	KEGG_04640_Hematopoietic_cell_lineage
													HLA-DQA2	KEGG_04640_Hematopoietic_cell_lineage
													HLA-DQA2	KEGG_04640_Hematopoietic_cell_lineage
													HLA-DQA1	KEGG_04640_Hematopoietic_cell_lineage
													HLA-DQA2	KEGG_04640_Hematopoietic_cell_lineage
													HLA-DQA2	KEGG_04640_Hematopoietic_cell_lineage
													HLA-DQA2	KEGG_04640_Hematopoietic_cell_lineage
													HLA-DQA1	KEGG_04640_Hematopoietic_cell_lineage
													HLA-DQA2	KEGG_04640_Hematopoietic_cell_lineage
													HLA-DQA1	KEGG_04640_Hematopoietic_cell_lineage
													HLA-DQA1	KEGG_04640_Hematopoietic_cell_lineage
													HLA-DQA2	KEGG_04640_Hematopoietic_cell_lineage
													HLA-DQA2	KEGG_04640_Hematopoietic_cell_lineage
													HLA-DQA2	KEGG_04640_Hematopoietic_cell_lineage
													HLA-DQA2	KEGG_04640_Hematopoietic_cell_lineage
													HLA-DQA2	KEGG_04640_Hematopoietic_cell_lineage
													HLA-DQA2	KEGG_04640_Hematopoietic_cell_lineage
													HLA-DQA2	KEGG_04640_Hematopoietic_cell_lineage
													HLA-DQA2	KEGG_04640_Hematopoietic_cell_lineage
													HLA-DRB3	KEGG_04640_Hematopoietic_cell_lineage
													HLA-DRB3	KEGG_04640_Hematopoietic_cell_lineage
													HLA-DRB3	KEGG_04640_Hematopoietic_cell_lineage

## Sheet: GSE84846stageIvsIV
Gene.symbol	adj.P.Val	P.Value	logFC	Gene.title
KLHL41	0.0354	5.98e-05	2.97554	kelch like family member 41
SMPX	0.0422	0.000103	2.75378	small muscle protein, X-linked
ACTN2	0.0371	6.9e-05	2.67488	actinin alpha 2
MYH2	0.0631	0.000249	2.50054	myosin heavy chain 2
TCAP	0.0371	6.77e-05	2.50017	titin-cap
ASB5	0.0556	0.000183	2.4988	ankyrin repeat and SOCS box containing 5
MYOZ2	0.0354	4.98e-05	2.49137	myozenin 2
MYF6	0.0392	8.57e-05	2.4663	myogenic factor 6
MYBPH	0.0845	0.000447	2.44396	myosin binding protein H
TTN	0.0556	0.000182	2.42083	titin
MYL1	0.1044	0.000654	2.41758	myosin light chain 1
MYOT	0.0326	3.41e-05	2.41577	myotilin
MYL2	0.0626	0.000242	2.41528	myosin light chain 2
TNNT3	0.0669	0.00029	2.33883	troponin T3, fast skeletal type
ANKRD23	0.0392	8.54e-05	2.30521	ankyrin repeat domain 23
MB	0.064	0.000256	2.30267	myoglobin
NEB	0.0312	2.69e-05	2.28247	nebulin
CSRP3	0.1082	0.000688	2.27897	cysteine and glycine rich protein 3
MYBPC1	0.0397	8.96e-05	2.2253	myosin binding protein C, slow type
CKM	0.0877	0.000476	2.21272	creatine kinase, M-type
NRAP	0.0509	0.000147	2.18117	nebulin related anchoring protein
MYLPF	0.089	0.000505	2.14249	myosin light chain, phosphorylatable, fast skeletal muscle
TNNI2	0.062	0.000228	2.13495	troponin I2, fast skeletal type
APOBEC2	0.0354	5.91e-05	2.1258	apolipoprotein B mRNA editing enzyme catalytic subunit 2
MYOZ1	0.0312	2.34e-05	2.09425	myozenin 1
TNNT3	0.0445	0.000114	2.08923	troponin T3, fast skeletal type
XIRP2	0.0556	0.00018	2.07896	xin actin binding repeat containing 2
LOC100507537	0.0354	5.37e-05	2.05333	uncharacterized LOC100507537
LMOD2	0.0342	4.3e-05	2.03538	leiomodin 2
KRT4	0.2076	0.0027	2.0217	keratin 4
ATP1A2	0.0403	9.31e-05	2.00472	ATPase Na+/K+ transporting subunit alpha 2
TNNC2	0.1525	0.00145	1.99453	troponin C2, fast skeletal type
DDIT4L	0.058	0.000199	1.96428	DNA damage inducible transcript 4 like
MYH7	0.0782	0.00038	1.94272	myosin, heavy chain 7, cardiac muscle, beta
SELE	0.0312	1.31e-05	1.92491	selectin E
TMOD4	0.0312	1.95e-05	1.89157	tropomodulin 4
ACTA1	0.3201	0.00627	1.85181	actin, alpha 1, skeletal muscle
DES	0.1962	0.00236	1.84052	desmin
SYNPO2L	0.0312	2.76e-05	1.83882	synaptopodin 2 like
TNNC1	0.0884	0.000483	1.82641	troponin C1, slow skeletal and cardiac type
SLN	0.0807	0.000414	1.77871	sarcolipin
CRNN	0.3827	0.00988	1.76514	cornulin
CKMT2	0.0449	0.000117	1.76466	creatine kinase, mitochondrial 2
FHL1	0.0312	9.68e-06	1.74414	four and a half LIM domains 1
SPTB	0.0351	4.73e-05	1.74382	spectrin beta, erythrocytic
CA3	0.1454	0.00132	1.73141	carbonic anhydrase 3
MYH1	0.0665	0.000284	1.71453	myosin heavy chain 1
MYOZ3	0.0312	2.35e-05	1.70999	myozenin 3
ENO3	0.0413	9.84e-05	1.705	enolase 3
ATP2A1	0.0312	6.17e-06	1.672	ATPase sarcoplasmic/endoplasmic reticulum Ca2+ transporting 1
MYBPC2	0.0665	0.000276	1.66467	myosin binding protein C, fast type
PYGM	0.0312	1.36e-05	1.65642	phosphorylase, glycogen, muscle
DUSP26	0.1201	0.000796	1.62796	dual specificity phosphatase 26 (putative)
TRIM63	0.139	0.00115	1.61888	tripartite motif containing 63
PRG4	0.0354	5.44e-05	1.60903	proteoglycan 4
PDLIM3	0.1677	0.00172	1.60649	PDZ and LIM domain 3
TPM1	0.0509	0.000148	1.59862	tropomyosin 1 (alpha)
LRRC39	0.0312	1.58e-05	1.59494	leucine rich repeat containing 39
MYH3	0.1695	0.00176	1.58345	myosin, heavy chain 3, skeletal muscle, embryonic
SFRP1	0.0527	0.000154	1.57991	secreted frizzled related protein 1
CMYA5	0.0714	0.000329	1.5761	cardiomyopathy associated 5
MYOM1	0.0312	6.77e-06	1.57517	myomesin 1
CACNG1	0.055	0.000177	1.5747	calcium voltage-gated channel auxiliary subunit gamma 1
TNNT1	0.0669	0.000293	1.56968	troponin T1, slow skeletal type
EEF1A2	0.0639	0.000254	1.54891	eukaryotic translation elongation factor 1 alpha 2
PYGM	0.0325	3.1e-05	1.54026	phosphorylase, glycogen, muscle
AMPD1	0.0626	0.00024	1.49169	adenosine monophosphate deaminase 1
SYNPO2	0.058	0.000199	1.48531	synaptopodin 2
RRAD	0.1499	0.00139	1.48472	RRAD, Ras related glycolysis inhibitor and calcium channel regulator
C8orf22	0.1527	0.00147	1.47544	chromosome 8 open reading frame 22
ACTC1	0.2923	0.00532	1.45958	actin, alpha, cardiac muscle 1
DUSP13	0.0665	0.000277	1.43683	dual specificity phosphatase 13
GDF10	0.0312	1.58e-05	1.4197	growth differentiation factor 10
HSPB3	0.3358	0.00713	1.40462	heat shock protein family B (small) member 3
CHGB	0.5029	0.0223	1.40312	chromogranin B
CAV3	0.0312	2.83e-05	1.40121	caveolin 3
DUSP27	0.0885	0.000497	1.38806	dual specificity phosphatase 27 (putative)
TGM3	0.1418	0.00125	1.38663	transglutaminase 3
HRC	0.0457	0.000122	1.38614	histidine rich calcium binding protein
PGAM2	0.0312	2.69e-05	1.38276	phosphoglycerate mutase 2
CACNG6	0.0392	8.67e-05	1.3757	calcium voltage-gated channel auxiliary subunit gamma 6
CASQ2	0.0792	0.000401	1.37505	calsequestrin 2
TTN	0.0665	0.000282	1.36951	titin
TXLNB	0.0614	0.000225	1.35941	taxilin beta
LDB3	0.0312	2.59e-05	1.35633	LIM domain binding 3
UNC45B	0.0644	0.000264	1.34997	unc-45 myosin chaperone B
PPP1R1A	0.1423	0.00126	1.34757	protein phosphatase 1 regulatory inhibitor subunit 1A
RBFOX1	0.054	0.000163	1.31986	RNA binding protein, fox-1 homolog 1
PLN	0.1556	0.00152	1.31551	phospholamban
SPRR2G	0.5539	0.0292	1.31494	small proline rich protein 2G
PPP1R3C	0.0626	0.000238	1.31084	protein phosphatase 1 regulatory subunit 3C
MUSTN1	0.1307	0.00094	1.30825	musculoskeletal, embryonic nuclear protein 1
CHRDL2	0.0705	0.000313	1.30732	chordin like 2
TMPRSS11B	0.4649	0.0169	1.30289	transmembrane protease, serine 11B
ANK1	0.0312	1.93e-05	1.30146	ankyrin 1
AGBL1	0.0325	3.12e-05	1.29821	ATP/GTP binding protein like 1
ANGPTL1	0.1425	0.00127	1.29601	angiopoietin like 1
PCSK1	0.0355	6.1e-05	1.2936	proprotein convertase subtilisin/kexin type 1
SELP	0.0562	0.000188	1.29342	selectin P
HSPB7	0.055	0.000173	1.2813	heat shock protein family B (small) member 7
LMOD3	0.0354	5.99e-05	1.26853	leiomodin 3
CASQ1	0.0312	2.67e-05	1.26652	calsequestrin 1
AOX1	0.0665	0.00028	1.26228	aldehyde oxidase 1
ITIH4	0.1411	0.00123	1.2577	inter-alpha-trypsin inhibitor heavy chain family member 4
MYLK2	0.0822	0.000424	1.25158	myosin light chain kinase 2
SGCG	0.0769	0.000372	1.24966	sarcoglycan gamma
SGCA	0.1326	0.00097	1.24839	sarcoglycan alpha
EMCN	0.0354	4.87e-05	1.24603	endomucin
SFRP1	0.0542	0.000166	1.24431	secreted frizzled related protein 1
PDE4DIP	0.1028	0.000636	1.22879	phosphodiesterase 4D interacting protein
TNNI1	0.1418	0.00125	1.22704	troponin I1, slow skeletal type
MYOM2	0.0714	0.000321	1.22416	myomesin 2
SYNPO2	0.2079	0.00274	1.21289	synaptopodin 2
PRKAG3	0.0626	0.000234	1.20362	protein kinase AMP-activated non-catalytic subunit gamma 3
P2RY14	0.1753	0.00188	1.20027	purinergic receptor P2Y14
CACNB1	0.0349	4.62e-05	1.19917	calcium voltage-gated channel auxiliary subunit beta 1
STAC3	0.0792	0.000394	1.19321	SH3 and cysteine rich domain 3
KLK5	0.2148	0.00294	1.18369	kallikrein related peptidase 5
ANO5	0.076	0.000364	1.18235	anoctamin 5
NELL1	0.0164	1.12e-06	1.17662	neural EGFL like 1
DHRS7C	0.0312	1.43e-05	1.17326	dehydrogenase/reductase 7C
ANK1	0.0371	7.19e-05	1.16919	ankyrin 1
HFE2	0.0312	1.18e-05	1.16885	hemochromatosis type 2 (juvenile)
CHRDL2	0.0397	8.97e-05	1.15901	chordin like 2
LINC01405	0.0792	0.000399	1.15887	long intergenic non-protein coding RNA 1405
UNC45B	0.087	0.00047	1.15299	unc-45 myosin chaperone B
MYOC	0.1775	0.00197	1.15022	myocilin
	0.0509	0.000143	1.14179
MEF2C	0.1384	0.00108	1.14002	myocyte enhancer factor 2C
LOC100128164	0.1103	0.00071	1.13644	four and a half LIM domains 1 pseudogene
CRLF1	0.1718	0.00179	1.1356	cytokine receptor like factor 1
RBM24	0.0626	0.000243	1.13526	RNA binding motif protein 24
GALNT16	0.1542	0.00149	1.13435	polypeptide N-acetylgalactosaminyltransferase 16
KRT13	0.5817	0.0353	1.12962	keratin 13
RGS5	0.113	0.000732	1.12945	regulator of G-protein signaling 5
RRAD	0.2351	0.00341	1.12612	RRAD, Ras related glycolysis inhibitor and calcium channel regulator
TMEM38A	0.0644	0.000261	1.11949	transmembrane protein 38A
IL36G	0.6414	0.0522	1.118	interleukin 36, gamma
ITGA7	0.0884	0.000489	1.10993	integrin subunit alpha 7
SPRR1A	0.6693	0.0614	1.10503	small proline rich protein 1A
SMTNL2	0.0384	7.68e-05	1.09575	smoothelin like 2
NRAP	0.0746	0.000353	1.09557	nebulin related anchoring protein
FITM1	0.0312	2.68e-05	1.09466	fat storage inducing transmembrane protein 1
MMP3	0.4218	0.0131	1.09165	matrix metallopeptidase 3
THBS4	0.6353	0.0506	1.08647	thrombospondin 4
ITGB1BP2	0.0413	9.81e-05	1.08484	integrin subunit beta 1 binding protein 2
KCNA7	0.0392	8.6e-05	1.08276	potassium voltage-gated channel subfamily A member 7
MMRN1	0.0164	1.21e-06	1.0793	multimerin 1
MYH6	0.0714	0.000335	1.07008	myosin heavy chain 6
HDC	0.0836	0.000437	1.06048	histidine decarboxylase
TGM1	0.548	0.0284	1.0581	transglutaminase 1
CXCL13	0.5221	0.0245	1.05224	C-X-C motif chemokine ligand 13
MLIP	0.242	0.00362	1.04974	muscular LMNA-interacting protein
ARPP21	0.0714	0.000328	1.04881	cAMP regulated phosphoprotein 21
	0.1038	0.000647	1.04859
SRPK3	0.0562	0.000188	1.04398	SRSF protein kinase 3
HHATL	0.0312	2.49e-05	1.04307	hedgehog acyltransferase-like
PLA2G3	0.3815	0.00984	1.03257	phospholipase A2 group III
MYOZ2	0.0665	0.000283	1.03029	myozenin 2
CORO6	0.0669	0.000289	1.0298	coronin 6
PRUNE2	0.4422	0.0148	1.02847	prune homolog 2
DEFB103B	0.5426	0.0272	1.02658	defensin beta 103B
SPINK5	0.5845	0.0357	1.0234	serine peptidase inhibitor, Kazal type 5
DLK1	0.3423	0.00756	1.01949	delta like non-canonical Notch ligand 1
FAM25A	0.5516	0.029	1.01927	family with sequence similarity 25 member A
CCL21	0.0972	0.000585	1.01856	C-C motif chemokine ligand 21
MYH8	0.0387	7.95e-05	1.01204	myosin heavy chain 8
ENDOU	0.1383	0.00107	1.00237	endonuclease, poly(U) specific
MIR133A1	0.0342	4.3e-05	1.00203	microRNA 133a-1
IGFBP6	0.2405	0.00356	0.999419	insulin like growth factor binding protein 6
	0.7197	0.0908	0.998776
MYPN	0.0792	0.000387	0.997025	myopalladin
NOSTRIN	0.2245	0.00313	0.996919	nitric oxide synthase trafficking
LTF	0.7059	0.0792	0.989464	lactotransferrin
PITX2	0.3804	0.00975	0.986899	paired like homeodomain 2
MYL3	0.1404	0.00117	0.986126	myosin light chain 3
CHRDL1	0.6209	0.0464	0.985258	chordin like 1
PDLIM3	0.1502	0.0014	0.98175	PDZ and LIM domain 3
RASD1	0.3423	0.00755	0.9815	ras related dexamethasone induced 1
PDE4DIP	0.0714	0.000334	0.973477	phosphodiesterase 4D interacting protein
PRSS2	0.6163	0.0451	0.969394	protease, serine 2
FAM162B	0.0354	5.71e-05	0.967159	family with sequence similarity 162 member B
UCP3	0.1349	0.00101	0.96479	uncoupling protein 3
EMCN	0.1788	0.00201	0.963307	endomucin
FIGF	0.055	0.000176	0.963165	c-fos induced growth factor
MUM1L1	0.1101	0.000705	0.96058	MUM1 like 1
PEBP4	0.0342	4.45e-05	0.959289	phosphatidylethanolamine binding protein 4
SYNM	0.0893	0.00052	0.958069	synemin
	0.6355	0.0506	0.954582
TNXB	0.1425	0.00128	0.954453	tenascin XB
SPARCL1	0.3011	0.0057	0.954083	SPARC like 1
	0.1962	0.00242	0.943405
SH3BGR	0.2142	0.00291	0.943322	SH3 domain binding glutamate rich protein
PLCD4	0.0354	5.39e-05	0.940953	phospholipase C delta 4
JCHAIN	0.6238	0.0475	0.939349	joining chain of multimeric IgA and IgM
TEK	0.0371	6.76e-05	0.939103	TEK receptor tyrosine kinase
CSTA	0.6686	0.0608	0.937876	cystatin A
BEST3	0.1005	0.000616	0.936934	bestrophin 3
CLDN17	0.4487	0.0154	0.930564	claudin 17
SPINK6	0.7848	0.146	0.928053	serine peptidase inhibitor, Kazal type 6
CHRNA1	0.1768	0.00194	0.92669	cholinergic receptor nicotinic alpha 1 subunit
FBP2	0.1084	0.000692	0.923439	fructose-bisphosphatase 2
TMPRSS11A	0.564	0.0315	0.919718	transmembrane protease, serine 11A
S100A8	0.7026	0.0777	0.918986	S100 calcium binding protein A8
ABLIM2	0.1962	0.00239	0.915868	actin binding LIM protein family member 2
DNASE1L3	0.3885	0.0103	0.915465	deoxyribonuclease 1 like 3
AJAP1	0.2753	0.00477	0.911567	adherens junctions associated protein 1
COL14A1	0.1962	0.0024	0.907295	collagen type XIV alpha 1 chain
FAM110D	0.0312	2.26e-05	0.903226	family with sequence similarity 110 member D
SPINK7	0.3949	0.0108	0.902655	serine peptidase inhibitor, Kazal type 7 (putative)
LMOD3	0.0793	0.000403	0.901506	leiomodin 3
FAM65B	0.3114	0.00596	0.899218	family with sequence similarity 65 member B
SLCO2A1	0.0714	0.000324	0.898158	solute carrier organic anion transporter family member 2A1
TPO	0.0892	0.000511	0.898126	thyroid peroxidase
STATH	0.8255	0.192	0.898084	statherin
CTSG	0.1723	0.00181	0.89772	cathepsin G
DMD	0.139	0.00116	0.896382	dystrophin
RPL3L	0.0892	0.000517	0.896218	ribosomal protein L3 like
CYP24A1	0.2772	0.00484	0.895012	cytochrome P450 family 24 subfamily A member 1
NEFL	0.7565	0.116	0.894837	neurofilament, light polypeptide
CAND2	0.2753	0.00472	0.893917	cullin associated and neddylation dissociated 2 (putative)
PLN	0.1404	0.0012	0.893289	phospholamban
CEMIP	0.2682	0.00448	0.887305	cell migration inducing hyaluronan binding protein
FLNC	0.1281	0.000902	0.886006	filamin C
CAPN6	0.2475	0.00377	0.882506	calpain 6
	0.0326	3.29e-05	0.881661
BEST3	0.0884	0.000492	0.881503	bestrophin 3
CCL14	0.5505	0.0288	0.879769	C-C motif chemokine ligand 14
NR2F1	0.139	0.00115	0.879207	nuclear receptor subfamily 2 group F member 1
CLEC4G	0.2905	0.00524	0.877613	C-type lectin domain family 4 member G
KLK7	0.7574	0.117	0.876059	kallikrein related peptidase 7
PDK4	0.6804	0.0667	0.875547	pyruvate dehydrogenase kinase 4
CYP24A1	0.2626	0.00428	0.873893	cytochrome P450 family 24 subfamily A member 1
PGM5	0.0312	9.53e-06	0.867495	phosphoglucomutase 5
ASPG	0.4534	0.0159	0.866627	asparaginase
FRY	0.1028	0.000639	0.866137	FRY microtubule binding protein
PDLIM5	0.1404	0.00121	0.865073	PDZ and LIM domain 5
FAM189A2	0.4649	0.0171	0.865068	family with sequence similarity 189 member A2
LINC01405	0.1423	0.00127	0.856471	long intergenic non-protein coding RNA 1405
HSPB8	0.3215	0.00637	0.856261	heat shock protein family B (small) member 8
DMBT1	0.8072	0.173	0.85613	deleted in malignant brain tumors 1
KCNA7	0.0609	0.00022	0.854365	potassium voltage-gated channel subfamily A member 7
	0.5221	0.0247	0.854085
S100A1	0.242	0.00362	0.852199	S100 calcium binding protein A1
CCL8	0.5422	0.0271	0.84553	C-C motif chemokine ligand 8
DEFB4A	0.7797	0.14	0.845343	defensin beta 4A
LINC00302	0.6791	0.0659	0.842224	long intergenic non-protein coding RNA 302
ALOX15B	0.4996	0.0213	0.841859	arachidonate 15-lipoxygenase, type B
IL33	0.6374	0.051	0.839443	interleukin 33
JAM2	0.0626	0.000234	0.839271	junctional adhesion molecule 2
HES5	0.5985	0.0402	0.838055	hes family bHLH transcription factor 5
PRSS2	0.6361	0.0507	0.836666	protease, serine 2
RUNX1T1	0.0885	0.0005	0.835496	RUNX1 translocation partner 1
WISP2	0.7059	0.079	0.835431	WNT1 inducible signaling pathway protein 2
ABRA	0.0422	0.000104	0.83304	actin binding Rho activating protein
EPB41L3	0.2411	0.00358	0.831745	erythrocyte membrane protein band 4.1 like 3
POPDC2	0.1962	0.00237	0.831161	popeye domain containing 2
PRSS3	0.668	0.0605	0.829221	protease, serine 3
EFCC1	0.0584	0.000204	0.829218	EF-hand and coiled-coil domain containing 1
S100A7	0.7789	0.136	0.82817	S100 calcium binding protein A7
NEXN	0.2605	0.00421	0.826628	nexilin F-actin binding protein
CH25H	0.2501	0.00389	0.820967	cholesterol 25-hydroxylase
ATP2A2	0.0392	8.54e-05	0.820933	ATPase sarcoplasmic/endoplasmic reticulum Ca2+ transporting 2
CPA3	0.3949	0.0107	0.81881	carboxypeptidase A3
SMYD1	0.0326	3.53e-05	0.818113	SET and MYND domain containing 1
	0.0605	0.000215	0.817246
JAM2	0.2075	0.00269	0.817159	junctional adhesion molecule 2
ZNF521	0.1753	0.00188	0.816374	zinc finger protein 521
LCE3D	0.8015	0.164	0.811956	late cornified envelope 3D
TMEM45B	0.6227	0.0471	0.80939	transmembrane protein 45B
SCEL	0.6907	0.0719	0.805753	sciellin
FGF7	0.2142	0.00292	0.805283	fibroblast growth factor 7
PKIA	0.5009	0.0216	0.804966	protein kinase (cAMP-dependent, catalytic) inhibitor alpha
CLDN5	0.1589	0.00159	0.804007	claudin 5
C1orf132	0.1858	0.00212	0.803971	chromosome 1 open reading frame 132
SOX17	0.193	0.00228	0.802139	SRY-box 17
GSTO2	0.6222	0.0469	0.801581	glutathione S-transferase omega 2
GDF10	0.0364	6.35e-05	0.800826	growth differentiation factor 10
MYL4	0.5302	0.0256	0.800062	myosin light chain 4
ANXA1	0.3282	0.00666	0.798215	annexin A1
CHGB	0.582	0.0354	0.796759	chromogranin B
GPIHBP1	0.2142	0.00291	0.796003	glycosylphosphatidylinositol anchored high density lipoprotein binding protein 1
GJA4	0.1082	0.000683	0.79195	gap junction protein alpha 4
FILIP1	0.1995	0.00253	0.791899	filamin A interacting protein 1
OBSCN	0.153	0.00148	0.791605	obscurin, cytoskeletal calmodulin and titin-interacting RhoGEF
JSRP1	0.1702	0.00177	0.791205	junctional sarcoplasmic reticulum protein 1
GREM1	0.4218	0.013	0.790885	gremlin 1, DAN family BMP antagonist
IL3RA	0.0392	8.42e-05	0.790834	interleukin 3 receptor subunit alpha
CLEC10A	0.5817	0.0353	0.790176	C-type lectin domain family 10 member A
KRT1	0.7677	0.124	0.79014	keratin 1
	0.1788	0.002	0.79013
TNFRSF17	0.7615	0.119	0.790045	TNF receptor superfamily member 17
CLEC14A	0.0605	0.000217	0.788634	C-type lectin domain family 14 member A
	0.1589	0.00158	0.788454
LINC00341	0.0312	2.12e-05	0.788407	long intergenic non-protein coding RNA 341
KRT14	0.6302	0.0495	0.788104	keratin 14
FABP3	0.2379	0.00351	0.787464	fatty acid binding protein 3
SERPINB2	0.7791	0.137	0.784701	serpin family B member 2
REEP1	0.2994	0.0056	0.783577	receptor accessory protein 1
CILP	0.7147	0.086	0.783119	cartilage intermediate layer protein
HOPX	0.5861	0.0368	0.781742	HOP homeobox
DTNA	0.196	0.00234	0.780554	dystrobrevin alpha
RGS5	0.193	0.00228	0.778016	regulator of G-protein signaling 5
KLF2	0.1349	0.00102	0.775658	Kruppel like factor 2
FGFBP2	0.7147	0.0855	0.77542	fibroblast growth factor binding protein 2
COL14A1	0.3305	0.00687	0.775263	collagen type XIV alpha 1 chain
GRB14	0.4246	0.0133	0.772836	growth factor receptor bound protein 14
CCL23	0.1375	0.00106	0.772664	C-C motif chemokine ligand 23
APOBEC3A	0.7404	0.102	0.767301	apolipoprotein B mRNA editing enzyme catalytic subunit 3A
MYF5	0.3367	0.00721	0.765874	myogenic factor 5
LRRC70	0.0342	4.44e-05	0.762491	leucine rich repeat containing 70
ITGA9	0.054	0.000163	0.76219	integrin subunit alpha 9
CDH16	0.7147	0.0863	0.76182	cadherin 16
ADPRHL1	0.3358	0.00713	0.760679	ADP-ribosylhydrolase like 1
LCE3A	0.755	0.112	0.760021	late cornified envelope 3A
NEXN	0.4766	0.0186	0.758353	nexilin F-actin binding protein
ZNF831	0.3688	0.00906	0.753804	zinc finger protein 831
DSG1	0.5894	0.0375	0.752802	desmoglein 1
FGF18	0.2324	0.00332	0.751757	fibroblast growth factor 18
F2RL2	0.427	0.0136	0.750674	coagulation factor II thrombin receptor like 2
LINC00675	0.4377	0.0144	0.750511	long intergenic non-protein coding RNA 675
TSPAN7	0.4132	0.0122	0.750298	tetraspanin 7
KCNJ12	0.4754	0.0184	0.747631	potassium voltage-gated channel subfamily J member 12
GIMAP8	0.2515	0.00396	0.747565	GTPase, IMAP family member 8
BIN1	0.2329	0.00333	0.746213	bridging integrator 1
	0.1082	0.000688	0.745668
PTGFR	0.3237	0.00646	0.745533	prostaglandin F receptor
ECSCR	0.1768	0.00194	0.744714	endothelial cell surface expressed chemotaxis and apoptosis regulator
BMP6	0.2297	0.00325	0.744333	bone morphogenetic protein 6
LDB3	0.0456	0.000121	0.743911	LIM domain binding 3
THSD7A	0.0326	3.34e-05	0.743568	thrombospondin type 1 domain containing 7A
TNNT2	0.319	0.00619	0.742609	troponin T2, cardiac type
PRKAA2	0.1695	0.00176	0.742497	protein kinase AMP-activated catalytic subunit alpha 2
TRIM54	0.0354	5.6e-05	0.741048	tripartite motif containing 54
CELF2	0.3476	0.00798	0.741033	CUGBP, Elav-like family member 2
	0.1411	0.00123	0.738222
FGF7	0.147	0.00135	0.736317	fibroblast growth factor 7
MYOM3	0.1543	0.0015	0.734245	myomesin 3
S1PR1	0.1623	0.00165	0.732975	sphingosine-1-phosphate receptor 1
AOC3	0.5704	0.0325	0.732962	amine oxidase, copper containing 3
AMOT	0.4448	0.0151	0.732636	angiomotin
FAT4	0.1281	0.000903	0.73106	FAT atypical cadherin 4
COQ8A	0.0942	0.000562	0.730673	coenzyme Q8A
ZDHHC11	0.495	0.0206	0.730426	zinc finger DHHC-type containing 11
EVPLL	0.4004	0.0113	0.729128	envoplakin like
CEMIP	0.4225	0.0132	0.728405	cell migration inducing hyaluronan binding protein
KBTBD12	0.055	0.000175	0.727672	kelch repeat and BTB domain containing 12
ABCA6	0.3874	0.0101	0.726376	ATP binding cassette subfamily A member 6
LGALSL	0.4132	0.0122	0.726118	galectin like
FGF7	0.3949	0.0108	0.725934	fibroblast growth factor 7
HMCN1	0.6125	0.0444	0.724866	hemicentin 1
MS4A2	0.0855	0.000457	0.724502	membrane spanning 4-domains A2
EDNRB	0.1421	0.00125	0.72445	endothelin receptor type B
GIMAP8	0.2753	0.00479	0.723268	GTPase, IMAP family member 8
DPT	0.4206	0.0129	0.722617	dermatopontin
ARPP21	0.1499	0.00139	0.721671	cAMP regulated phosphoprotein 21
CYYR1	0.1454	0.00133	0.72127	cysteine and tyrosine rich 1
MYL3	0.1735	0.00183	0.720314	myosin light chain 3
SLC6A14	0.69	0.0715	0.71867	solute carrier family 6 member 14
RAMP3	0.0823	0.000427	0.716056	receptor (G protein-coupled) activity modifying protein 3
	0.6631	0.0591	0.715911
SLC1A7	0.5022	0.0221	0.715688	solute carrier family 1 member 7
FRZB	0.633	0.0501	0.715221	frizzled-related protein
CSTA	0.7807	0.141	0.714753	cystatin A
RCAN2	0.4805	0.019	0.713826	regulator of calcineurin 2
FGF13	0.6138	0.0446	0.713702	fibroblast growth factor 13
FAM155A	0.1221	0.000815	0.7137	family with sequence similarity 155 member A
COL6A6	0.199	0.0025	0.711627	collagen type VI alpha 6 chain
SPNS2	0.1826	0.00207	0.711171	sphingolipid transporter 2
MYO18B	0.199	0.00252	0.710944	myosin XVIIIB
LMO7	0.3583	0.00866	0.710936	LIM domain 7
FGFBP1	0.7059	0.0792	0.710436	fibroblast growth factor binding protein 1
	0.6982	0.0746	0.710182
SLC5A1	0.7101	0.0821	0.709089	solute carrier family 5 member 1
JPH2	0.2079	0.00272	0.708687	junctophilin 2
ZBED2	0.5602	0.0309	0.708598	zinc finger BED-type containing 2
BHLHE22	0.2957	0.00552	0.708589	basic helix-loop-helix family member e22
EXPH5	0.1326	0.00097	0.708354	exophilin 5
RASIP1	0.3911	0.0105	0.707379	Ras interacting protein 1
FMO2	0.6134	0.0445	0.706663	flavin containing monooxygenase 2
NR2F2	0.139	0.00114	0.706055	nuclear receptor subfamily 2 group F member 2
MEOX1	0.0312	1.11e-05	0.704522	mesenchyme homeobox 1
	0.6575	0.0579	0.703035
SLC2A4	0.0845	0.00045	0.702984	solute carrier family 2 member 4
LTB4R2	0.3476	0.00797	0.702432	leukotriene B4 receptor 2
PLPP7	0.199	0.0025	0.702425	phospholipid phosphatase 7 (inactive)
NMRK2	0.0262	2.57e-06	0.702299	nicotinamide riboside kinase 2
KANK3	0.0584	0.000202	0.70124	KN motif and ankyrin repeat domains 3
MAPT	0.4212	0.013	0.700684	microtubule associated protein tau
FLI1	0.4787	0.0188	0.700268	Fli-1 proto-oncogene, ETS transcription factor
ADCY2	0.334	0.00705	0.700069	adenylate cyclase 2
	0.7034	0.0783	0.699297
CLIC5	0.0992	0.000604	0.6984	chloride intracellular channel 5
ACKR1	0.2943	0.00544	0.694779	atypical chemokine receptor 1 (Duffy blood group)
SERPINB9	0.3583	0.00863	0.69452	serpin family B member 9
MYCT1	0.0644	0.000264	0.693273	myc target 1
KRT6B	0.8159	0.183	0.69242	keratin 6B
GPC3	0.5952	0.039	0.69159	glypican 3
TCL1A	0.7147	0.0862	0.691075	T-cell leukemia/lymphoma 1A
HSPA12B	0.1753	0.00186	0.690682	heat shock protein family A (Hsp70) member 12B
ABI3BP	0.5429	0.0276	0.68997	ABI family member 3 binding protein
MASP1	0.1591	0.0016	0.689374	mannan binding lectin serine peptidase 1
BIN1	0.2515	0.00396	0.689294	bridging integrator 1
ZDHHC11	0.6699	0.0616	0.68846	zinc finger DHHC-type containing 11
PLA2G2A	0.7839	0.144	0.68741	phospholipase A2 group IIA
EPHA3	0.2506	0.00392	0.686589	EPH receptor A3
NMU	0.6749	0.0643	0.68601	neuromedin U
IP6K3	0.3456	0.00774	0.685685	inositol hexakisphosphate kinase 3
	0.4224	0.0131	0.684575
EXPH5	0.4212	0.013	0.684307	exophilin 5
DPF3	0.1567	0.00153	0.683768	double PHD fingers 3
IL24	0.5549	0.0293	0.681303	interleukin 24
	0.3902	0.0104	0.680769
CDKN2A	0.6614	0.0587	0.680626	cyclin dependent kinase inhibitor 2A
MMP10	0.8487	0.24	0.680196	matrix metallopeptidase 10
ADGRL4	0.2883	0.00518	0.679992	adhesion G protein-coupled receptor L4
IL24	0.6209	0.0463	0.679531	interleukin 24
ADCY4	0.1345	0.00101	0.678328	adenylate cyclase 4
CWH43	0.7795	0.137	0.678304	cell wall biogenesis 43 C-terminal homolog
SEMA3G	0.0354	5.21e-05	0.677981	semaphorin 3G
	0.0823	0.000428	0.677269
ADIRF	0.1307	0.000933	0.67663	adipogenesis regulatory factor
PLA2G4C	0.4158	0.0126	0.676424	phospholipase A2 group IVC
IGF1	0.3702	0.00916	0.676172	insulin like growth factor 1
KIF13B	0.1591	0.0016	0.676024	kinesin family member 13B
	0.1404	0.00118	0.675751
TBX15	0.4876	0.0197	0.675659	T-box 15
EFR3B	0.3883	0.0102	0.674326	EFR3 homolog B
CTSV	0.6006	0.0408	0.674185	cathepsin V
RHOJ	0.041	9.56e-05	0.673892	ras homolog family member J
TPPP3	0.489	0.0198	0.673673	tubulin polymerization promoting protein family member 3
MS4A6A	0.677	0.0654	0.671955	membrane spanning 4-domains A6A
EBF1	0.4001	0.0112	0.671713	early B-cell factor 1
TMOD1	0.3713	0.00925	0.670997	tropomodulin 1
KLHL40	0.0371	6.74e-05	0.667695	kelch like family member 40
FAM107A	0.6083	0.0433	0.667524	family with sequence similarity 107 member A
FMO3	0.5849	0.0362	0.667169	flavin containing monooxygenase 3
PTGES3L-AARSD1	0.113	0.000732	0.666956	PTGES3L-AARSD1 readthrough
KRTDAP	0.8425	0.224	0.665897	keratinocyte differentiation associated protein
NRAP	0.0714	0.000327	0.66526	nebulin related anchoring protein
CYP2C18	0.7063	0.0797	0.663752	cytochrome P450 family 2 subfamily C member 18
ART3	0.2199	0.00305	0.66354	ADP-ribosyltransferase 3
VCAM1	0.7954	0.157	0.663538	vascular cell adhesion molecule 1
WFDC12	0.7562	0.115	0.662888	WAP four-disulfide core domain 12
KIF1B	0.1135	0.000738	0.662421	kinesin family member 1B
MAOB	0.6315	0.0497	0.660048	monoamine oxidase B
PADI2	0.293	0.00538	0.659789	peptidyl arginine deiminase 2
TPSAB1	0.4649	0.017	0.659694	tryptase alpha/beta 1
RERG	0.4517	0.0157	0.659666	RAS like estrogen regulated growth inhibitor
KRT16P2	0.7514	0.109	0.659555	keratin 16 pseudogene 2
RECK	0.4139	0.0125	0.65916	reversion inducing cysteine rich protein with kazal motifs
S100A7A	0.8547	0.262	0.658476	S100 calcium binding protein A7A
SPRR2C	0.7854	0.147	0.658461	small proline rich protein 2C (pseudogene)
RSPO1	0.1962	0.0024	0.657037	R-spondin 1
FNDC5	0.343	0.00761	0.656884	fibronectin type III domain containing 5
PTPRB	0.075	0.000357	0.656246	protein tyrosine phosphatase, receptor type B
FGF7	0.1404	0.0012	0.655882	fibroblast growth factor 7
YIPF7	0.0475	0.000128	0.655647	Yip1 domain family member 7
ZEB2	0.2661	0.00436	0.655498	zinc finger E-box binding homeobox 2
PODXL	0.139	0.00112	0.655411	podocalyxin like
DMD	0.0792	0.00039	0.654334	dystrophin
RPL11	0.6595	0.0584	0.652951	ribosomal protein L11
GOLGA6L6	0.495	0.0205	0.652813	golgin A6 family-like 6
	0.7474	0.106	0.652093
MFNG	0.3297	0.00681	0.651275	MFNG O-fucosylpeptide 3-beta-N-acetylglucosaminyltransferase
IGHA2///IGHA1///IGH	0.6742	0.0639	0.650668	immunoglobulin heavy constant alpha 2 (A2m marker)///immunoglobulin heavy constant alpha 1///immunoglobulin heavy locus
EMP1	0.422	0.0131	0.64902	epithelial membrane protein 1
SPON1	0.5738	0.0335	0.648374	spondin 1
SPRR1B	0.8333	0.209	0.64814	small proline rich protein 1B
ALOX12	0.6982	0.0752	0.646974	arachidonate 12-lipoxygenase, 12S type
CIART	0.0939	0.000556	0.646875	circadian associated repressor of transcription
	0.1804	0.00203	0.646772
	0.5308	0.0261	0.646688
ST6GALNAC1	0.7486	0.107	0.646427	ST6 N-acetylgalactosaminide alpha-2,6-sialyltransferase 1
PDE2A	0.0631	0.000248	0.646047	phosphodiesterase 2A
LCE3B	0.7713	0.128	0.645917	late cornified envelope 3B
WFDC5	0.8229	0.189	0.64513	WAP four-disulfide core domain 5
SCN4B	0.336	0.00715	0.644771	sodium voltage-gated channel beta subunit 4
LVRN	0.0339	3.91e-05	0.64457	laeverin
EGR3	0.3458	0.00777	0.642484	early growth response 3
TNFRSF11B	0.5705	0.0326	0.642451	TNF receptor superfamily member 11b
CSF3	0.7637	0.122	0.641517	colony stimulating factor 3
CCL11	0.6476	0.0543	0.640982	C-C motif chemokine ligand 11
SLC6A14	0.4299	0.0139	0.640668	solute carrier family 6 member 14
CDH15	0.4132	0.0122	0.640242	cadherin 15
ANKRD2	0.4422	0.0148	0.639468	ankyrin repeat domain 2
MFAP4	0.5952	0.0387	0.639204	microfibrillar associated protein 4
ZBTB16	0.5134	0.0237	0.639071	zinc finger and BTB domain containing 16
KRT16	0.784	0.144	0.638366	keratin 16
COMP	0.7474	0.106	0.637821	cartilage oligomeric matrix protein
SDR9C7	0.7848	0.146	0.637664	short chain dehydrogenase/reductase family 9C, member 7
TNNT2	0.3702	0.00913	0.637632	troponin T2, cardiac type
RHOJ	0.1375	0.00105	0.636918	ras homolog family member J
TMEM182	0.1753	0.00188	0.636705	transmembrane protein 182
KRT76	0.7101	0.0824	0.636454	keratin 76
MYRIP	0.2131	0.00287	0.63642	myosin VIIA and Rab interacting protein
MAMDC2	0.2629	0.00429	0.636197	MAM domain containing 2
PDE4DIP	0.3201	0.00624	0.635725	phosphodiesterase 4D interacting protein
XIRP2	0.4277	0.0137	0.635693	xin actin binding repeat containing 2
TNN	0.6083	0.0428	0.634203	tenascin N
	0.2923	0.00535	0.633785
	0.2199	0.00304	0.633395
FAM134B	0.5894	0.0376	0.633077	family with sequence similarity 134 member B
CPXM2	0.5845	0.0358	0.633061	carboxypeptidase X, M14 family member 2
FAM134B	0.3756	0.00943	0.632982	family with sequence similarity 134 member B
ZNF106	0.0671	0.000295	0.632749	zinc finger protein 106
CXCL11	0.8769	0.315	0.631697	C-X-C motif chemokine ligand 11
XIRP2	0.495	0.0207	0.631673	xin actin binding repeat containing 2
FGF7P6	0.5009	0.0218	0.630866	fibroblast growth factor 7 pseudogene 6
	0.2245	0.00315	0.629766
ANKRD1	0.5232	0.0249	0.629021	ankyrin repeat domain 1
ZFAT	0.0402	9.19e-05	0.628246	zinc finger and AT-hook domain containing
AP1S2	0.3883	0.0103	0.628222	adaptor related protein complex 1 sigma 2 subunit
KLRB1	0.7573	0.117	0.627842	killer cell lectin like receptor B1
BPGM	0.1576	0.00155	0.627811	bisphosphoglycerate mutase
ENPP4	0.6458	0.0535	0.627601	ectonucleotide pyrophosphatase/phosphodiesterase 4 (putative)
FZD4	0.3881	0.0102	0.62739	frizzled class receptor 4
IL36RN	0.7981	0.16	0.626597	interleukin 36 receptor antagonist
	0.8134	0.18	0.624936
STEAP4	0.6996	0.0759	0.624551	STEAP4 metalloreductase
LEPR	0.5602	0.0306	0.62449	leptin receptor
CFD	0.5009	0.0219	0.624278	complement factor D
SPRR2D	0.7961	0.159	0.62301	small proline rich protein 2D
	0.5397	0.0268	0.622286
CCND2	0.4528	0.0159	0.62169	cyclin D2
TLR4	0.6705	0.0626	0.621001	toll like receptor 4
CD24	0.6111	0.0441	0.620983	CD24 molecule
MIR133A1HG	0.2074	0.00268	0.620896	MIR133A1 host gene
XIRP2	0.3949	0.0108	0.620646	xin actin binding repeat containing 2
GNG11	0.1962	0.00241	0.620052	G protein subunit gamma 11
CD163L1	0.3782	0.00967	0.619063	CD163 molecule like 1
PLPPR4	0.3286	0.00672	0.618548	phospholipid phosphatase related 4
OVOL1	0.6398	0.0517	0.618019	ovo like transcriptional repressor 1
MAN1C1	0.5486	0.0286	0.617949	mannosidase alpha class 1C member 1
PNMT	0.3298	0.00683	0.613918	phenylethanolamine N-methyltransferase
IL11	0.6253	0.0482	0.613024	interleukin 11
DMPK	0.2079	0.00273	0.612338	dystrophia myotonica protein kinase
TMTC1	0.3467	0.00786	0.611679	transmembrane and tetratricopeptide repeat containing 1
SP5	0.6073	0.0422	0.610968	Sp5 transcription factor
SV2B	0.3282	0.00669	0.609622	synaptic vesicle glycoprotein 2B
ATP2A2	0.0884	0.000491	0.608812	ATPase sarcoplasmic/endoplasmic reticulum Ca2+ transporting 2
DLX2	0.5296	0.0256	0.608214	distal-less homeobox 2
ENDOU	0.449	0.0155	0.608114	endonuclease, poly(U) specific
CXCL12	0.6073	0.0422	0.608113	C-X-C motif chemokine ligand 12
NAPSB	0.6804	0.0669	0.607715	napsin B aspartic peptidase, pseudogene
CRCT1	0.6536	0.0566	0.607451	cysteine rich C-terminal 1
	0.0354	5.32e-05	0.607288
ADAMTS9	0.429	0.0138	0.606905	ADAM metallopeptidase with thrombospondin type 1 motif 9
CPT1B	0.3371	0.00728	0.606574	carnitine palmitoyltransferase 1B
RBM24	0.055	0.000171	0.606207	RNA binding motif protein 24
SPANXA1	0.8547	0.261	0.605982	sperm protein associated with the nucleus, X-linked, family member A1
CCR2	0.7573	0.116	0.605912	C-C motif chemokine receptor 2
CCL7	0.4818	0.0191	0.605702	C-C motif chemokine ligand 7
COL6A5	0.186	0.00214	0.60554	collagen type VI alpha 5 chain
LINC01140	0.5794	0.0346	0.604731	long intergenic non-protein coding RNA 1140
CFL2	0.479	0.0188	0.604541	cofilin 2
KCNMA1	0.6656	0.0598	0.604199	potassium calcium-activated channel subfamily M alpha 1
FAM107A	0.5544	0.0292	0.603689	family with sequence similarity 107 member A
CD34	0.2753	0.00475	0.603681	CD34 molecule
TSHZ2	0.2715	0.00458	0.603523	teashirt zinc finger homeobox 2
EZR	0.7031	0.078	0.603473	ezrin
NFIB	0.343	0.00759	0.601737	nuclear factor I B
RPLP1	0.7101	0.0819	0.601512	ribosomal protein lateral stalk subunit P1
RPL4	0.7168	0.0893	0.601344	ribosomal protein L4
CLCA2	0.7152	0.0876	0.601225	chloride channel accessory 2
NDUFA8	0.6693	0.0612	0.60095	NADH:ubiquinone oxidoreductase subunit A8
SAMD9	0.709	0.0811	0.600575	sterile alpha motif domain containing 9
CALCRL	0.1768	0.00195	0.600071	calcitonin receptor like receptor
CACNA1S	0.0921	0.00054	0.599629	calcium voltage-gated channel subunit alpha1 S
BEST3	0.1736	0.00184	0.5992	bestrophin 3
KRT31	0.6803	0.0664	0.599174	keratin 31
TRAF3IP3	0.7156	0.0886	0.598652	TRAF3 interacting protein 3
KDR	0.1962	0.00236	0.598586	kinase insert domain receptor
IL20RB	0.7681	0.125	0.598477	interleukin 20 receptor subunit beta
THRSP	0.5602	0.0307	0.597516	thyroid hormone responsive
S100A2	0.7152	0.0882	0.5973	S100 calcium binding protein A2
EBF3	0.3756	0.00942	0.596594	early B-cell factor 3
GGTA1P	0.7797	0.139	0.596562	glycoprotein, alpha-galactosyltransferase 1 pseudogene
PRKCQ-AS1	0.5161	0.0239	0.594173	PRKCQ antisense RNA 1
CRCT1	0.7562	0.115	0.594105	cysteine rich C-terminal 1
CSPG4	0.6414	0.0521	0.592182	chondroitin sulfate proteoglycan 4
CYP19A1	0.2477	0.00381	0.592005	cytochrome P450 family 19 subfamily A member 1
KLK12	0.793	0.155	0.591468	kallikrein related peptidase 12
RCAN1	0.1879	0.00218	0.591375	regulator of calcineurin 1
	0.4451	0.0151	0.591066
P4HA3	0.623	0.0473	0.591054	prolyl 4-hydroxylase subunit alpha 3
FCRL5	0.7147	0.0864	0.590364	Fc receptor like 5
	0.1005	0.000618	0.589805
RPLP1	0.6907	0.0719	0.589052	ribosomal protein lateral stalk subunit P1
AKAP6	0.0437	0.000109	0.588976	A-kinase anchoring protein 6
ITIH5	0.5243	0.0249	0.588883	inter-alpha-trypsin inhibitor heavy chain family member 5
TMEM47	0.7262	0.0957	0.588745	transmembrane protein 47
	0.9105	0.417	0.588167
IL36A	0.7474	0.106	0.588134	interleukin 36, alpha
PHLDA1	0.4007	0.0113	0.587735	pleckstrin homology like domain family A member 1
	0.1521	0.00143	0.587332
MPZL3	0.3949	0.0109	0.586116	myelin protein zero like 3
MYCT1	0.187	0.00216	0.586108	myc target 1
	0.4259	0.0135	0.586053
	0.7759	0.133	0.585686
DCANP1	0.5817	0.0352	0.585626	dendritic cell associated nuclear protein
	0.6151	0.0449	0.584793
KRT24	0.8758	0.313	0.584725	keratin 24
IRF8	0.5978	0.0395	0.584421	interferon regulatory factor 8
PRKCQ	0.2351	0.0034	0.584403	protein kinase C theta
HBEGF	0.4171	0.0127	0.584262	heparin binding EGF like growth factor
CMYA5	0.4782	0.0187	0.584096	cardiomyopathy associated 5
DOCK11	0.4078	0.0116	0.583771	dedicator of cytokinesis 11
MT1A	0.7796	0.138	0.582308	metallothionein 1A
LRMP	0.6458	0.0536	0.582113	lymphoid restricted membrane protein
HP	0.8049	0.168	0.58193	haptoglobin
CNFN	0.7101	0.082	0.581915	cornifelin
IL17D	0.575	0.034	0.580067	interleukin 17D
SCARA5	0.744	0.104	0.580043	scavenger receptor class A member 5
GUCY2C	0.0921	0.000543	0.58003	guanylate cyclase 2C
ASPA	0.3367	0.00721	0.579662	aspartoacylase
PITPNC1	0.1589	0.00159	0.57947	phosphatidylinositol transfer protein, cytoplasmic 1
STAB2	0.0326	3.53e-05	0.579162	stabilin 2
ZNF385D	0.0445	0.000113	0.578719	zinc finger protein 385D
FXYD1	0.5602	0.0305	0.578308	FXYD domain containing ion transport regulator 1
IL3RA	0.1763	0.0019	0.578072	interleukin 3 receptor subunit alpha
SLC2A5	0.5181	0.0241	0.577731	solute carrier family 2 member 5
SYNC	0.5199	0.0243	0.577712	syncoilin, intermediate filament protein
SMPD3	0.7152	0.0876	0.57691	sphingomyelin phosphodiesterase 3
CSTB	0.6829	0.0678	0.576346	cystatin B
	0.1945	0.00231	0.575769
APCDD1	0.2323	0.00331	0.575223	APC down-regulated 1
CDSN	0.8005	0.163	0.574073	corneodesmosin
	0.4661	0.0173	0.573998
GIMAP1	0.527	0.0253	0.573628	GTPase, IMAP family member 1
CAP2	0.356	0.00838	0.572865	CAP, adenylate cyclase-associated protein, 2 (yeast)
HIST1H1A	0.8218	0.188	0.571856	histone cluster 1, H1a
LIMCH1	0.5602	0.0309	0.571301	LIM and calponin homology domains 1
ZBTB20	0.3016	0.00572	0.571009	zinc finger and BTB domain containing 20
GRPEL2	0.5221	0.0247	0.57042	GrpE like 2, mitochondrial
KLK8	0.7796	0.139	0.568738	kallikrein related peptidase 8
ABCG1	0.1404	0.00118	0.568316	ATP binding cassette subfamily G member 1
PTPRZ1	0.4996	0.0213	0.568297	protein tyrosine phosphatase, receptor type Z1
TMEM100	0.2923	0.00531	0.567485	transmembrane protein 100
CLIC5	0.5861	0.0366	0.566452	chloride intracellular channel 5
SLITRK4	0.7101	0.0823	0.566309	SLIT and NTRK like family member 4
NSG1	0.7101	0.0827	0.565795	neuron specific gene family member 1
LMO7	0.5602	0.0307	0.564962	LIM domain 7
MAP3K9	0.1082	0.000687	0.56435	mitogen-activated protein kinase kinase kinase 9
TUBA4A	0.5602	0.0307	0.564347	tubulin alpha 4a
ETS1	0.467	0.0174	0.564254	ETS proto-oncogene 1, transcription factor
CPEB4	0.1404	0.0012	0.563943	cytoplasmic polyadenylation element binding protein 4
ERBB4	0.5261	0.0252	0.563893	erb-b2 receptor tyrosine kinase 4
SERPINB3	0.8793	0.322	0.563525	serpin family B member 3
ISM1	0.4754	0.0185	0.5627	isthmin 1, angiogenesis inhibitor
PPP1R14C	0.688	0.0705	0.562645	protein phosphatase 1 regulatory inhibitor subunit 14C
LAMA2	0.5794	0.0346	0.562262	laminin subunit alpha 2
CCR2	0.7688	0.125	0.561898	C-C motif chemokine receptor 2
AKR1B10	0.7562	0.115	0.561503	aldo-keto reductase family 1 member B10
CCND2	0.6275	0.0486	0.561388	cyclin D2
	0.139	0.00111	0.560926
C15orf52	0.5221	0.0245	0.559703	chromosome 15 open reading frame 52
ACTC1	0.2717	0.00459	0.55968	actin, alpha, cardiac muscle 1
GRASP	0.3949	0.0108	0.559614	general receptor for phosphoinositides 1 associated scaffold protein
BCL6B	0.2662	0.00439	0.559364	B-cell CLL/lymphoma 6B
ABCA8	0.5724	0.0331	0.559201	ATP binding cassette subfamily A member 8
	0.6238	0.0477	0.559094
PRSS12	0.6317	0.0497	0.558928	protease, serine 12
SLAMF1	0.6538	0.0569	0.558551	signaling lymphocytic activation molecule family member 1
ERG	0.3282	0.00668	0.558025	ERG, ETS transcription factor
FBXO40	0.2147	0.00294	0.557954	F-box protein 40
S100A14	0.5849	0.0361	0.557657	S100 calcium binding protein A14
C10orf71-AS1	0.1513	0.00142	0.556928	C10orf71 antisense RNA 1
CDKN2B	0.8232	0.19	0.556859	cyclin dependent kinase inhibitor 2B
KLRG1	0.6391	0.0514	0.55651	killer cell lectin like receptor G1
NFIA	0.4544	0.0161	0.555785	nuclear factor I A
HLF	0.6456	0.0534	0.555757	HLF, PAR bZIP transcription factor
ERVH-6	0.8252	0.191	0.555722	endogenous retrovirus group H member 6
CD93	0.5188	0.0242	0.555645	CD93 molecule
IFFO2	0.4536	0.016	0.555621	intermediate filament family orphan 2
NR2F2	0.1523	0.00143	0.555557	nuclear receptor subfamily 2 group F member 2
RAET1E	0.6274	0.0485	0.555183	retinoic acid early transcript 1E
	0.7652	0.123	0.554836
EBF3	0.5009	0.0219	0.554459	early B-cell factor 3
DYSF	0.2379	0.00352	0.554286	dysferlin
DIO2	0.5738	0.0337	0.554194	deiodinase, iodothyronine, type II
	0.7546	0.112	0.554084
BANK1	0.6748	0.0642	0.554084	B-cell scaffold protein with ankyrin repeats 1
TTC9	0.5667	0.0318	0.553321	tetratricopeptide repeat domain 9
CIITA	0.5066	0.0226	0.553277	class II major histocompatibility complex transactivator
IVL	0.7719	0.128	0.552371	involucrin
DLC1	0.3456	0.00775	0.552198	DLC1 Rho GTPase activating protein
LRRK2	0.3297	0.00682	0.552181	leucine rich repeat kinase 2
ZNF595	0.6302	0.0494	0.551211	zinc finger protein 595
KAT2B	0.4507	0.0157	0.551153	lysine acetyltransferase 2B
RAB3C	0.0799	0.000408	0.551016	RAB3C, member RAS oncogene family
IDO1	0.8608	0.276	0.550513	indoleamine 2,3-dioxygenase 1
	0.0312	1.48e-05	0.550404
NR4A3	0.5894	0.0376	0.550233	nuclear receptor subfamily 4 group A member 3
GIMAP1	0.6442	0.053	0.550227	GTPase, IMAP family member 1
ASB5	0.2506	0.00394	0.549678	ankyrin repeat and SOCS box containing 5
DDN	0.1768	0.00194	0.549504	dendrin
GLTP	0.6804	0.0666	0.548198	glycolipid transfer protein
ASPRV1	0.8533	0.254	0.547897	aspartic peptidase, retroviral-like 1
DPYSL2	0.3761	0.0095	0.547886	dihydropyrimidinase like 2
ABCC9	0.2784	0.00487	0.547176	ATP binding cassette subfamily C member 9
MAL	0.8123	0.179	0.547145	mal, T-cell differentiation protein
KRT16P3	0.7992	0.161	0.547058	keratin 16 pseudogene 3
DPYSL2	0.2351	0.00342	0.546112	dihydropyrimidinase like 2
RPS6KA2	0.2076	0.00271	0.545507	ribosomal protein S6 kinase A2
SLC6A15	0.6457	0.0534	0.545355	solute carrier family 6 member 15
	0.6476	0.0545	0.545139
PKP3	0.7727	0.13	0.544674	plakophilin 3
CHI3L1	0.679	0.0659	0.54402	chitinase 3 like 1
HOPX	0.6795	0.066	0.543872	HOP homeobox
ESRRG	0.2753	0.00472	0.543624	estrogen related receptor gamma
SYNPO	0.2791	0.00489	0.543546	synaptopodin
ZNF366	0.3702	0.00916	0.543416	zinc finger protein 366
ADAMTS1	0.5909	0.0379	0.542398	ADAM metallopeptidase with thrombospondin type 1 motif 1
LINC00707	0.7059	0.0793	0.542291	long intergenic non-protein coding RNA 707
PCSK1	0.3894	0.0104	0.541764	proprotein convertase subtilisin/kexin type 1
CLCA4	0.7194	0.0906	0.541691	chloride channel accessory 4
RHOJ	0.0371	7.19e-05	0.541582	ras homolog family member J
CYSLTR1	0.3569	0.00845	0.541552	cysteinyl leukotriene receptor 1
ADPRHL1	0.2185	0.003	0.540861	ADP-ribosylhydrolase like 1
SEPP1	0.7569	0.116	0.540805	selenoprotein P, plasma, 1
SERPINB8	0.5978	0.0396	0.539739	serpin family B member 8
PER3	0.3125	0.00603	0.539586	period circadian clock 3
LCE2A	0.7152	0.0876	0.539253	late cornified envelope 2A
IGFBP5	0.6414	0.0522	0.539132	insulin like growth factor binding protein 5
CRISP2	0.8271	0.195	0.539004	cysteine rich secretory protein 2
TMPRSS11D	0.8416	0.224	0.538934	transmembrane protease, serine 11D
VIT	0.6849	0.0685	0.538819	vitrin
MEOX2	0.4427	0.0149	0.538715	mesenchyme homeobox 2
	0.6372	0.0509	0.538546
CAPN3	0.3883	0.0103	0.538452	calpain 3
GMPR	0.4132	0.0124	0.538138	guanosine monophosphate reductase
	0.4252	0.0133	0.537467
LRRFIP1	0.2662	0.00438	0.536781	LRR binding FLII interacting protein 1
PALMD	0.1345	0.00101	0.536756	palmdelphin
SDR16C5	0.755	0.112	0.536683	short chain dehydrogenase/reductase family 16C, member 5
	0.6972	0.0736	0.53634
	0.0535	0.000159	0.536148
KIF26A	0.1962	0.00239	0.535528	kinesin family member 26A
CXCL6	0.7834	0.144	0.53496	C-X-C motif chemokine ligand 6
KCNN3	0.2477	0.00383	0.534149	potassium calcium-activated channel subfamily N member 3
	0.3475	0.00796	0.53319
KIF1B	0.2846	0.00504	0.533079	kinesin family member 1B
SPTSSB	0.7471	0.106	0.532262	serine palmitoyltransferase small subunit B
CFL2	0.4701	0.0177	0.532072	cofilin 2
PNOC	0.7796	0.139	0.531591	prepronociceptin
VSIG10L	0.7236	0.0936	0.531438	V-set and immunoglobulin domain containing 10 like
BMX	0.3423	0.00753	0.530617	BMX non-receptor tyrosine kinase
AGL	0.1404	0.00121	0.530255	amylo-alpha-1, 6-glucosidase, 4-alpha-glucanotransferase
ZNF681	0.1349	0.00102	0.529946	zinc finger protein 681
	0.6414	0.0521	0.529714
	0.312	0.00601	0.529484
ABLIM1	0.0342	4.27e-05	0.528886	actin binding LIM protein 1
SP5	0.68	0.0662	0.528621	Sp5 transcription factor
ALOX12	0.7216	0.0919	0.528439	arachidonate 12-lipoxygenase, 12S type
COMP	0.8074	0.174	0.528074	cartilage oligomeric matrix protein
CCL23	0.3475	0.00795	0.528	C-C motif chemokine ligand 23
GALNT5	0.6394	0.0516	0.527769	polypeptide N-acetylgalactosaminyltransferase 5
CD19	0.7541	0.111	0.527766	CD19 molecule
FCGR2B	0.5426	0.0275	0.527628	Fc fragment of IgG receptor IIb
DAPL1	0.9003	0.387	0.527214	death associated protein like 1
MTURN	0.1905	0.00222	0.52708	maturin, neural progenitor differentiation regulator homolog (Xenopus)
PEG3-AS1	0.2935	0.0054	0.527069	PEG3 antisense RNA 1
CNR1	0.127	0.000876	0.526578	cannabinoid receptor 1
	0.0331	3.7e-05	0.526415
GREM2	0.7633	0.121	0.526144	gremlin 2, DAN family BMP antagonist
C2CD4B	0.6163	0.0452	0.525437	C2 calcium dependent domain containing 4B
LILRB5	0.5429	0.0276	0.525222	leukocyte immunoglobulin like receptor B5
SLC35F3	0.7197	0.0908	0.525124	solute carrier family 35 member F3
TSPAN11	0.5738	0.0336	0.525079	tetraspanin 11
DLX1	0.4225	0.0132	0.525063	distal-less homeobox 1
ATOH8	0.1494	0.00138	0.524628	atonal bHLH transcription factor 8
PRKAR2B	0.6804	0.0668	0.523997	protein kinase cAMP-dependent type II regulatory subunit beta
UTRN	0.2588	0.00414	0.523967	utrophin
CTSZ	0.672	0.0631	0.523381	cathepsin Z
TMEM161B-AS1	0.4661	0.0173	0.523225	TMEM161B antisense RNA 1
ICAM2	0.4983	0.021	0.522982	intercellular adhesion molecule 2
TPM3	0.2079	0.00276	0.5226	tropomyosin 3
	0.6849	0.0688	0.52247
PFKM	0.1718	0.0018	0.522459	phosphofructokinase, muscle
CFP	0.5106	0.0234	0.52244	complement factor properdin
CDO1	0.7541	0.11	0.522258	cysteine dioxygenase type 1
ITM2A	0.7757	0.132	0.52216	integral membrane protein 2A
SPANXD	0.8724	0.306	0.52208	SPANX family member D
FILIP1	0.642	0.0526	0.521048	filamin A interacting protein 1
FLG	0.8593	0.273	0.520784	filaggrin
ANGPTL2	0.2662	0.0044	0.520528	angiopoietin like 2
TMEM154	0.6808	0.0672	0.520332	transmembrane protein 154
GRK5	0.3644	0.00889	0.520256	G protein-coupled receptor kinase 5
PI3	0.8715	0.306	0.520126	peptidase inhibitor 3
LHFP	0.4931	0.0202	0.52009	lipoma HMGIC fusion partner
XKR6	0.356	0.00838	0.51992	XK related 6
FAM78A	0.5978	0.0399	0.519773	family with sequence similarity 78 member A
AREG	0.8321	0.205	0.519466	amphiregulin
	0.4236	0.0132	0.519294
CBFA2T3	0.4174	0.0127	0.519122	CBFA2/RUNX1 translocation partner 3
RBBP8	0.4488	0.0155	0.519107	RB binding protein 8, endonuclease
LAMC3	0.5884	0.0371	0.517225	laminin subunit gamma 3
AADACL2	0.857	0.268	0.517208	arylacetamide deacetylase like 2
GPD1	0.4281	0.0137	0.517068	glycerol-3-phosphate dehydrogenase 1
	0.7908	0.152	0.517001
C11orf21	0.6821	0.0677	0.516308	chromosome 11 open reading frame 21
GPD1	0.4074	0.0116	0.516306	glycerol-3-phosphate dehydrogenase 1
RASD1	0.4642	0.0167	0.516288	ras related dexamethasone induced 1
	0.3762	0.00951	0.516241
PALMD	0.5982	0.0401	0.516	palmdelphin
KIF13B	0.1844	0.0021	0.515683	kinesin family member 13B
DAPK1	0.7219	0.0925	0.515369	death associated protein kinase 1
LOC105379426	0.3583	0.00866	0.515132	ankyrin repeat domain-containing protein 20A2
CDH6	0.6111	0.0439	0.514861	cadherin 6
FYCO1	0.1995	0.00253	0.514505	FYVE and coiled-coil domain containing 1
	0.3583	0.00861	0.51404
ANKRD12	0.2662	0.0044	0.51375	ankyrin repeat domain 12
	0.8193	0.186	0.513038
FCER1A	0.7573	0.116	0.512117	Fc fragment of IgE receptor Ia
	0.7147	0.0865	0.51189
ID2	0.5704	0.0324	0.511876	inhibitor of DNA binding 2, HLH protein
ZAK	0.5307	0.026	0.511037	sterile alpha motif and leucine zipper containing kinase AZK
	0.196	0.00234	0.510811
PRKCB	0.6832	0.068	0.510508	protein kinase C beta
AGPAT4	0.3564	0.00843	0.510428	1-acylglycerol-3-phosphate O-acyltransferase 4
FGFBP2	0.5602	0.0309	0.509759	fibroblast growth factor binding protein 2
C1QTNF2	0.1911	0.00224	0.509517	C1q and tumor necrosis factor related protein 2
	0.7907	0.152	0.508797
SAMD4A	0.4179	0.0128	0.508623	sterile alpha motif domain containing 4A
RASGRP2	0.5975	0.0394	0.508586	RAS guanyl releasing protein 2
SMR3B	0.675	0.0644	0.508308	submaxillary gland androgen regulated protein 3B
CELF2	0.3394	0.00741	0.507922	CUGBP, Elav-like family member 2
RIC8A	0.7152	0.0874	0.507869	RIC8 guanine nucleotide exchange factor A
APOL3	0.7157	0.0888	0.507714	apolipoprotein L3
DAZAP2	0.7152	0.0879	0.507261	DAZ associated protein 2
PLCE1	0.3881	0.0102	0.507219	phospholipase C epsilon 1
	0.8373	0.215	0.507175
ULBP2	0.7147	0.0853	0.507166	UL16 binding protein 2
	0.2477	0.00382	0.506977
IGF1	0.4649	0.0169	0.506784	insulin like growth factor 1
KLK11	0.8572	0.269	0.506683	kallikrein related peptidase 11
ST6GALNAC3	0.139	0.00115	0.506354	ST6 N-acetylgalactosaminide alpha-2,6-sialyltransferase 3
SGCD	0.5952	0.0386	0.506268	sarcoglycan delta
AKR1B10	0.8035	0.167	0.506109	aldo-keto reductase family 1 member B10
CCM2L	0.1281	0.000904	0.506104	CCM2 like scaffolding protein
MUC7	0.8713	0.305	0.506036	mucin 7, secreted
H19	0.7811	0.142	0.505505	H19, imprinted maternally expressed transcript (non-protein coding)
RPL17	0.6595	0.0584	0.505492	ribosomal protein L17
SYBU	0.6972	0.0735	0.504335	syntabulin
KLHL6	0.6972	0.0737	0.504292	kelch like family member 6
	0.2079	0.00279	0.504257
COL14A1	0.3311	0.00692	0.503917	collagen type XIV alpha 1 chain
	0.733	0.0994	0.503404
	0.3471	0.00788	0.503321
ASPN	0.8569	0.268	0.503239	asporin
TP53AIP1	0.7168	0.0893	0.50321	tumor protein p53 regulated apoptosis inducing protein 1
MVP	0.7797	0.14	0.503186	major vault protein
SLCO5A1	0.1589	0.00159	0.502351	solute carrier organic anion transporter family member 5A1
CYP26B1	0.7796	0.138	0.501749	cytochrome P450 family 26 subfamily B member 1
SLC6A15	0.7001	0.0767	0.501678	solute carrier family 6 member 15
KIRREL3	0.6446	0.0532	0.501404	kin of IRRE like 3 (Drosophila)
VEGFC	0.744	0.104	0.501397	vascular endothelial growth factor C
TCEA3	0.7541	0.111	0.501326	transcription elongation factor A3
MFNG	0.5426	0.0275	0.501294	MFNG O-fucosylpeptide 3-beta-N-acetylglucosaminyltransferase
	0.8005	0.163	0.500754
NR3C2	0.4728	0.0182	0.500379	nuclear receptor subfamily 3 group C member 2
CSNK1E	0.8089	0.175	0.500325	casein kinase 1 epsilon
PPP2R2C	0.7688	0.125	0.500149	protein phosphatase 2 regulatory subunit Bgamma
TBX21	0.7382	0.101	0.5001	T-box 21
	0.7905	0.151	0.499705
SLAMF1	0.6804	0.0671	0.499263	signaling lymphocytic activation molecule family member 1
CCDC69	0.3949	0.0109	0.499159	coiled-coil domain containing 69
FUT7	0.3282	0.00666	0.499016	fucosyltransferase 7
RPS13	0.6849	0.0688	0.498581	ribosomal protein S13
PDE2A	0.1279	0.000892	0.498561	phosphodiesterase 2A
ME3	0.471	0.018	0.498467	malic enzyme 3
ATP2A2	0.3603	0.00872	0.498354	ATPase sarcoplasmic/endoplasmic reticulum Ca2+ transporting 2
ART4	0.0509	0.000144	0.4978	ADP-ribosyltransferase 4 (Dombrock blood group)
THSD7A	0.0644	0.000263	0.497749	thrombospondin type 1 domain containing 7A
PTPRN2	0.5725	0.0332	0.497383	protein tyrosine phosphatase, receptor type N2
PHACTR2	0.1359	0.00103	0.497381	phosphatase and actin regulator 2
CX3CR1	0.7757	0.132	0.497332	C-X3-C motif chemokine receptor 1
PLA1A	0.5022	0.0222	0.496772	phospholipase A1 member A
HOMER3	0.8094	0.176	0.496668	homer scaffolding protein 3
	0.2601	0.00419	0.496506
SERPINB2	0.8509	0.244	0.495633	serpin family B member 2
CARD8	0.4259	0.0134	0.495598	caspase recruitment domain family member 8
ANGPTL2	0.5009	0.0217	0.494518	angiopoietin like 2
COL15A1	0.5933	0.0382	0.494019	collagen type XV alpha 1 chain
	0.8292	0.198	0.493821
	0.7875	0.148	0.493706
SLC25A4	0.6323	0.0498	0.493405	solute carrier family 25 member 4
	0.5725	0.0332	0.493364
	0.791	0.153	0.493334
FBXW7	0.2599	0.00417	0.492652	F-box and WD repeat domain containing 7
TCAIM	0.3201	0.00623	0.491683	T-cell activation inhibitor, mitochondrial
BMP8B	0.7981	0.161	0.491126	bone morphogenetic protein 8b
AQP1	0.1714	0.00178	0.490861	aquaporin 1 (Colton blood group)
PTGIS	0.8058	0.169	0.490331	prostaglandin I2 (prostacyclin) synthase
HSPB2	0.5845	0.0357	0.490286	heat shock protein family B (small) member 2
IL1RN	0.7132	0.0842	0.490077	interleukin 1 receptor antagonist
TGFBR2	0.4297	0.0139	0.489982	transforming growth factor beta receptor 2
CD1A	0.7981	0.161	0.489384	CD1a molecule
	0.0342	4.08e-05	0.489367
GKAP1	0.3702	0.00918	0.489293	G kinase anchoring protein 1
ATOH8	0.2017	0.00257	0.489151	atonal bHLH transcription factor 8
KDM7A	0.2666	0.00442	0.489051	lysine demethylase 7A
IGF1	0.5704	0.0323	0.489025	insulin like growth factor 1
	0.383	0.0099	0.488906
RGS18	0.7492	0.107	0.488881	regulator of G-protein signaling 18
MS4A1	0.6817	0.0676	0.488588	membrane spanning 4-domains A1
	0.8039	0.168	0.488529
SCN4A	0.1768	0.00194	0.488311	sodium voltage-gated channel alpha subunit 4
LYPD5	0.8106	0.177	0.487966	LY6/PLAUR domain containing 5
	0.1307	0.000937	0.487953
BMP2	0.7383	0.101	0.487903	bone morphogenetic protein 2
LRP1B	0.2144	0.00293	0.487771	LDL receptor related protein 1B
TEF	0.4451	0.0152	0.487562	TEF, PAR bZIP transcription factor
MAOB	0.6894	0.071	0.487003	monoamine oxidase B
TUBA4A	0.6494	0.0553	0.48676	tubulin alpha 4a
MEDAG	0.6742	0.0638	0.486569	mesenteric estrogen dependent adipogenesis
PLA1A	0.6083	0.0433	0.486568	phospholipase A1 member A
RPS13	0.6975	0.074	0.486457	ribosomal protein S13
ADARB1	0.413	0.0121	0.486251	adenosine deaminase, RNA specific B1
CABLES1	0.3576	0.00847	0.486021	Cdk5 and Abl enzyme substrate 1
IGK///IGKV3-20///IGHV3-23	0.8533	0.257	0.485318	immunoglobulin kappa locus///immunoglobulin kappa variable 3-20///immunoglobulin heavy variable 3-23
CSGALNACT1	0.4132	0.0123	0.485318	chondroitin sulfate N-acetylgalactosaminyltransferase 1
PGM5	0.1151	0.000757	0.483921	phosphoglucomutase 5
HEG1	0.6064	0.0418	0.483617	heart development protein with EGF like domains 1
	0.8341	0.21	0.483316
ZNF83	0.6135	0.0446	0.483299	zinc finger protein 83
MBOAT2	0.649	0.0551	0.483296	membrane bound O-acyltransferase domain containing 2
ARHGAP15	0.7152	0.0882	0.483079	Rho GTPase activating protein 15
	0.3702	0.00917	0.482825
	0.8533	0.255	0.482783
RBMS3	0.6204	0.0461	0.482643	RNA binding motif single stranded interacting protein 3
REXO2	0.1341	0.000991	0.482549	RNA exonuclease 2
COL15A1	0.4558	0.0163	0.481151	collagen type XV alpha 1 chain
CFH	0.7321	0.0992	0.480871	complement factor H
ANKRD29	0.7719	0.128	0.48051	ankyrin repeat domain 29
FLVCR2	0.4763	0.0185	0.480281	feline leukemia virus subgroup C cellular receptor family member 2
NAPSA	0.6666	0.0602	0.480162	napsin A aspartic peptidase
TMEM88	0.3282	0.00668	0.480067	transmembrane protein 88
BHLHA15	0.7283	0.0972	0.480027	basic helix-loop-helix family member a15
HIGD1B	0.5587	0.03	0.47986	HIG1 hypoxia inducible domain family member 1B
RIMS3	0.7147	0.0862	0.479578	regulating synaptic membrane exocytosis 3
MNDA	0.7847	0.146	0.479325	myeloid cell nuclear differentiation antigen
HOMER2	0.7093	0.0813	0.47889	homer scaffolding protein 2
PARM1	0.7474	0.106	0.478873	prostate androgen-regulated mucin-like protein 1
ARHGEF37	0.7171	0.0896	0.478759	Rho guanine nucleotide exchange factor 37
DKK2	0.5516	0.0289	0.478458	dickkopf WNT signaling pathway inhibitor 2
	0.755	0.112	0.478262
OSBPL6	0.5248	0.0251	0.477086	oxysterol binding protein like 6
	0.3576	0.0085	0.476864
ZNF600	0.6036	0.0413	0.47636	zinc finger protein 600
TNNT2	0.5181	0.0241	0.476214	troponin T2, cardiac type
LGALS2	0.7834	0.144	0.476195	galectin 2
A2M	0.4259	0.0134	0.476148	alpha-2-macroglobulin
	0.4394	0.0145	0.475635
	0.847	0.234	0.474908
KRT75	0.8384	0.216	0.474774	keratin 75
LSAMP	0.6494	0.0554	0.474609	limbic system-associated membrane protein
NEURL1B	0.2883	0.00517	0.474484	neuralized E3 ubiquitin protein ligase 1B
RTN2	0.4289	0.0138	0.474431	reticulon 2
TTC12	0.2079	0.00277	0.474231	tetratricopeptide repeat domain 12
STARD9	0.3282	0.00666	0.474229	StAR related lipid transfer domain containing 9
RASGRP3	0.489	0.0198	0.473697	RAS guanyl releasing protein 3
C1orf116	0.5725	0.0333	0.473583	chromosome 1 open reading frame 116
KRTAP9-2	0.3334	0.00702	0.473162	keratin associated protein 9-2
TFPI2	0.8534	0.259	0.47278	tissue factor pathway inhibitor 2
MACROD2	0.4132	0.0122	0.472596	MACRO domain containing 2
LYVE1	0.7265	0.096	0.47256	lymphatic vessel endothelial hyaluronan receptor 1
ANGPTL7	0.4132	0.0123	0.472406	angiopoietin like 7
	0.2076	0.0027	0.472319
TNFRSF25	0.555	0.0294	0.471672	TNF receptor superfamily member 25
RGN	0.5073	0.0229	0.471637	regucalcin
MAFB	0.546	0.0281	0.471436	MAF bZIP transcription factor B
RDH5	0.3447	0.00769	0.471214	retinol dehydrogenase 5
ELOVL7	0.6701	0.0623	0.470772	ELOVL fatty acid elongase 7
ST6GAL1	0.7811	0.142	0.470539	ST6 beta-galactoside alpha-2,6-sialyltransferase 1
SASH1	0.3665	0.00896	0.470152	SAM and SH3 domain containing 1
ULBP2	0.7265	0.096	0.470088	UL16 binding protein 2
FMO3	0.6297	0.0493	0.469923	flavin containing monooxygenase 3
MPEG1	0.6036	0.0413	0.469816	macrophage expressed 1
LAX1	0.6064	0.0418	0.46935	lymphocyte transmembrane adaptor 1
TUBA4A	0.6269	0.0485	0.468925	tubulin alpha 4a
TGFBR3	0.5894	0.0374	0.468923	transforming growth factor beta receptor 3
FAM46C	0.5426	0.0274	0.468829	family with sequence similarity 46 member C
TNF	0.7171	0.0897	0.468479	tumor necrosis factor
ADAMTS1	0.6873	0.0704	0.468378	ADAM metallopeptidase with thrombospondin type 1 motif 1
AIF1L	0.7796	0.139	0.468059	allograft inflammatory factor 1 like
IGHA1	0.8646	0.283	0.467999	immunoglobulin heavy constant alpha 1
ZNF862	0.4394	0.0145	0.467996	zinc finger protein 862
SP100	0.6614	0.0588	0.467751	SP100 nuclear antigen
DIAPH2	0.479	0.0188	0.467751	diaphanous related formin 2
ESAM	0.2199	0.00303	0.467563	endothelial cell adhesion molecule
RADIL	0.5647	0.0316	0.467394	Rap associating with DIL domain
LSMEM1	0.452	0.0158	0.467265	leucine rich single-pass membrane protein 1
CDH19	0.7152	0.0878	0.46677	cadherin 19
	0.2923	0.00535	0.46628
MYL12A	0.5709	0.0327	0.466244	myosin light chain 12A
	0.7131	0.0841	0.466126
CYYR1	0.4873	0.0197	0.465738	cysteine and tyrosine rich 1
KRT6A	0.8448	0.228	0.465415	keratin 6A
RDH12	0.8072	0.173	0.465377	retinol dehydrogenase 12 (all-trans/9-cis/11-cis)
	0.4132	0.0123	0.465172
CPA4	0.7031	0.0781	0.465112	carboxypeptidase A4
NLRC3	0.7541	0.111	0.465062	NLR family CARD domain containing 3
PCDH18	0.6394	0.0515	0.465011	protocadherin 18
BDKRB2	0.3949	0.0108	0.464774	bradykinin receptor B2
SPOCK2	0.7139	0.0845	0.464642	sparc/osteonectin, cwcv and kazal-like domains proteoglycan (testican) 2
MORF4L1	0.7307	0.0985	0.464475	mortality factor 4 like 1
IER5	0.791	0.153	0.464464	immediate early response 5
DNM3OS	0.6814	0.0675	0.464211	DNM3 opposite strand/antisense RNA
TOR4A	0.3977	0.0111	0.464108	torsin family 4 member A
	0.495	0.0207	0.463945
STRIP2	0.5725	0.0331	0.463904	striatin interacting protein 2
	0.6571	0.0578	0.463573
GDPD2	0.779	0.137	0.463413	glycerophosphodiester phosphodiesterase domain containing 2
CD34	0.4319	0.0141	0.462938	CD34 molecule
PPP1R9A	0.7573	0.117	0.462829	protein phosphatase 1 regulatory subunit 9A
TM4SF18	0.495	0.0207	0.462801	transmembrane 4 L six family member 18
FCGR2B	0.7724	0.129	0.462751	Fc fragment of IgG receptor IIb
	0.7548	0.112	0.462646
RPL31	0.7997	0.162	0.462449	ribosomal protein L31
	0.8287	0.197	0.462448
MRC1	0.847	0.234	0.461825	mannose receptor, C type 1
RIIAD1	0.3949	0.0108	0.461665	regulatory subunit of type II PKA R-subunit (RIIa) domain containing 1
RAI2	0.5776	0.0343	0.461187	retinoic acid induced 2
LARGE1	0.5622	0.0313	0.461176	LARGE xylosyl- and glucuronyltransferase 1
C1QTNF2	0.3331	0.00699	0.460743	C1q and tumor necrosis factor related protein 2
PPP2R3A	0.4207	0.0129	0.460626	protein phosphatase 2 regulatory subunit B''alpha
MYADML2	0.3949	0.0108	0.460495	myeloid associated differentiation marker like 2
LFNG	0.3883	0.0103	0.460415	LFNG O-fucosylpeptide 3-beta-N-acetylglucosaminyltransferase
SLC26A9	0.7088	0.0808	0.460386	solute carrier family 26 member 9
LOC100130476	0.7152	0.0877	0.460213	uncharacterized LOC100130476
RPL7A	0.8143	0.181	0.459982	ribosomal protein L7a
LAMA3	0.8266	0.194	0.459704	laminin subunit alpha 3
CES2	0.495	0.0207	0.459687	carboxylesterase 2
	0.8059	0.171	0.45905
SLITRK4	0.1768	0.00194	0.458836	SLIT and NTRK like family member 4
PTGS1	0.7403	0.102	0.458669	prostaglandin-endoperoxide synthase 1
SAMD3	0.7727	0.13	0.458036	sterile alpha motif domain containing 3
ADRA2A	0.7119	0.0835	0.457846	adrenoceptor alpha 2A
RPL7A	0.8119	0.178	0.457775	ribosomal protein L7a
TOR4A	0.477	0.0186	0.457495	torsin family 4 member A
ZNF366	0.3583	0.00866	0.457464	zinc finger protein 366
	0.4544	0.0161	0.457417
MYH11	0.793	0.155	0.457337	myosin heavy chain 11
RORA	0.5306	0.0257	0.457324	RAR related orphan receptor A
DCAF5	0.1411	0.00123	0.457181	DDB1 and CUL4 associated factor 5
DLC1	0.5436	0.0278	0.457109	DLC1 Rho GTPase activating protein
COQ10A	0.3295	0.00678	0.457049	coenzyme Q10A
GIMAP6	0.7262	0.0956	0.456958	GTPase, IMAP family member 6
FAM26F	0.8722	0.306	0.456911	family with sequence similarity 26 member F
BDKRB1	0.7541	0.11	0.456789	bradykinin receptor B1
	0.1281	0.000906	0.456725
ATP1B4	0.0792	0.000398	0.456681	ATPase Na+/K+ transporting family member beta 4
RELL1	0.1579	0.00156	0.456192	RELT like 1
	0.5744	0.0339	0.456086
FLRT2	0.555	0.0295	0.455908	fibronectin leucine rich transmembrane protein 2
SERPINB11	0.7326	0.0993	0.455888	serpin family B member 11 (gene/pseudogene)
IGFBP2	0.6996	0.0759	0.455753	insulin like growth factor binding protein 2
UBXN8	0.4868	0.0196	0.455734	UBX domain protein 8
ARHGAP30	0.7119	0.0837	0.455487	Rho GTPase activating protein 30
AHCYL2	0.4739	0.0183	0.455114	adenosylhomocysteinase like 2
COL17A1	0.791	0.153	0.454976	collagen type XVII alpha 1 chain
DCLK1	0.784	0.145	0.454469	doublecortin like kinase 1
S100A13	0.139	0.00109	0.453843	S100 calcium binding protein A13
CD177	0.7558	0.114	0.453296	CD177 molecule
	0.7119	0.0835	0.452871
CXorf36	0.5978	0.0396	0.452759	chromosome X open reading frame 36
NEFL	0.8574	0.271	0.452507	neurofilament, light polypeptide
SPTB	0.4451	0.0151	0.452248	spectrin beta, erythrocytic
KANK2	0.5549	0.0294	0.452156	KN motif and ankyrin repeat domains 2
KLHL34	0.1491	0.00137	0.452149	kelch like family member 34
EIF3D	0.8193	0.186	0.452066	eukaryotic translation initiation factor 3 subunit D
TRIM13	0.139	0.0011	0.451633	tripartite motif containing 13
GRHL3	0.847	0.236	0.451569	grainyhead like transcription factor 3
H3F3A	0.7981	0.161	0.451545	H3 histone, family 3A
JAKMIP1	0.7796	0.138	0.45129	janus kinase and microtubule interacting protein 1
CCL13	0.7691	0.126	0.45126	C-C motif chemokine ligand 13
BOLA2B	0.8101	0.176	0.45115	bolA family member 2B
ZNF24	0.3713	0.00923	0.451075	zinc finger protein 24
THSD4	0.5978	0.0397	0.450585	thrombospondin type 1 domain containing 4
SGCD	0.7262	0.0957	0.450367	sarcoglycan delta
DPT	0.7768	0.133	0.450263	dermatopontin
CDKN1C	0.6134	0.0445	0.450212	cyclin dependent kinase inhibitor 1C
	0.7961	0.158	0.450023
STRAP	0.7757	0.132	0.449872	serine/threonine kinase receptor associated protein
	0.8252	0.192	0.449604
LINC01197	0.0769	0.000372	0.449443	long intergenic non-protein coding RNA 1197
RAB37	0.6496	0.0556	0.449423	RAB37, member RAS oncogene family
	0.8094	0.176	0.449318
IRF4	0.7848	0.147	0.449196	interferon regulatory factor 4
RPUSD4	0.0374	7.35e-05	0.44854	RNA pseudouridylate synthase domain containing 4
	0.8258	0.193	0.448232
LOC390705	0.368	0.00903	0.447871	protein phosphatase 2 regulatory subunit B'', beta pseudogene
C4B	0.829	0.198	0.447838	complement component 4B (Chido blood group)
UNC93A	0.6411	0.052	0.447713	unc-93 homolog A (C. elegans)
AVPR1A	0.5221	0.0246	0.447694	arginine vasopressin receptor 1A
CD28	0.7228	0.0931	0.447682	CD28 molecule
TSHZ2	0.0415	9.98e-05	0.447517	teashirt zinc finger homeobox 2
RASSF2	0.7147	0.0849	0.447446	Ras association domain family member 2
XIRP1	0.2753	0.00471	0.447168	xin actin binding repeat containing 1
NR1D2	0.4891	0.0199	0.447149	nuclear receptor subfamily 1 group D member 2
	0.6668	0.0603	0.447093
CCDC85A	0.3911	0.0105	0.447072	coiled-coil domain containing 85A
CPE	0.7265	0.0966	0.446851	carboxypeptidase E
RGMA	0.6083	0.0433	0.446682	repulsive guidance molecule family member a
FNDC1	0.7795	0.138	0.44623	fibronectin type III domain containing 1
RPL14	0.7768	0.135	0.445939	ribosomal protein L14
REV3L	0.1307	0.000935	0.445759	REV3 like, DNA directed polymerase zeta catalytic subunit
MMRN2	0.1556	0.00152	0.445654	multimerin 2
PKNOX2	0.4873	0.0196	0.445619	PBX/knotted 1 homeobox 2
SEMA3B	0.7226	0.0927	0.445562	semaphorin 3B
TUBA8	0.3843	0.00997	0.445465	tubulin alpha 8
CAPNS2	0.8529	0.253	0.445154	calpain small subunit 2
EMX2OS	0.4293	0.0138	0.445057	EMX2 opposite strand/antisense RNA
FOXF1	0.5861	0.0367	0.444933	forkhead box F1
	0.7641	0.122	0.444752
DUSP6	0.4649	0.0171	0.444616	dual specificity phosphatase 6
KRT14	0.8088	0.175	0.444492	keratin 14
	0.5868	0.037	0.444351
GDPD3	0.8603	0.275	0.444223	glycerophosphodiester phosphodiesterase domain containing 3
CMKLR1	0.6849	0.0685	0.44405	chemerin chemokine-like receptor 1
NBEA	0.6204	0.0462	0.444007	neurobeachin
	0.8294	0.199	0.443832
SLC8A3	0.0845	0.00045	0.443532	solute carrier family 8 member A3
SLPI	0.8403	0.219	0.443193	secretory leukocyte peptidase inhibitor
ZNF300P1	0.3202	0.00631	0.443138	zinc finger protein 300 pseudogene 1
CHI3L2	0.8533	0.255	0.443032	chitinase 3 like 2
	0.7541	0.11	0.442516
PAX8-AS1	0.755	0.112	0.442468	PAX8 antisense RNA 1
LGALS7B	0.744	0.104	0.442334	galectin 7B
TMTC1	0.6701	0.0623	0.442253	transmembrane and tetratricopeptide repeat containing 1
BCL11B	0.5861	0.0365	0.442029	B-cell CLL/lymphoma 11B
PIP5K1B	0.5725	0.0332	0.441862	phosphatidylinositol-4-phosphate 5-kinase type 1 beta
	0.779	0.137	0.441791
SPRR1A	0.83	0.201	0.441736	small proline rich protein 1A
LRRC2	0.0918	0.000536	0.441465	leucine rich repeat containing 2
C2CD2L	0.0445	0.000115	0.440982	C2CD2 like
RPS2P32	0.8395	0.218	0.4409	ribosomal protein S2 pseudogene 32
WNT10A	0.5861	0.0365	0.440566	Wnt family member 10A
EGFL8	0.564	0.0315	0.440494	EGF like domain multiple 8
	0.878	0.318	0.440483
TRIM55	0.1338	0.000985	0.440397	tripartite motif containing 55
SLC35E4	0.8304	0.202	0.440251	solute carrier family 35 member E4
FCN1	0.725	0.0947	0.439838	ficolin 1
YBEY	0.2522	0.00399	0.439563	ybeY metallopeptidase (putative)
	0.8059	0.171	0.439534
ACRC	0.4512	0.0157	0.439333	acidic repeat containing
LAT	0.756	0.114	0.439295	linker for activation of T-cells
EBF3	0.3949	0.0109	0.439025	early B-cell factor 3
KRT16	0.8608	0.275	0.43898	keratin 16
	0.5705	0.0326	0.438967
AFAP1L1	0.6821	0.0677	0.438926	actin filament associated protein 1 like 1
BBOX1	0.8533	0.255	0.438774	gamma-butyrobetaine hydroxylase 1
LCE2C	0.9029	0.396	0.438515	late cornified envelope 2C
ECM1	0.2846	0.00504	0.438322	extracellular matrix protein 1
LRRC20	0.6458	0.0537	0.43821	leucine rich repeat containing 20
FLT1	0.67	0.0618	0.438081	fms related tyrosine kinase 1
	0.1962	0.00242	0.437998
TRAT1	0.795	0.156	0.437486	T cell receptor associated transmembrane adaptor 1
IPW	0.5952	0.0386	0.437095	imprinted in Prader-Willi syndrome (non-protein coding)
MYH6	0.0509	0.000143	0.437058	myosin heavy chain 6
HSPB6	0.1136	0.000742	0.436918	heat shock protein family B (small) member 6
PLK3	0.3477	0.00801	0.436797	polo like kinase 3
GPAM	0.3309	0.00689	0.436793	glycerol-3-phosphate acyltransferase, mitochondrial
CD200	0.8058	0.169	0.43668	CD200 molecule
SPINK2	0.7147	0.0869	0.436406	serine peptidase inhibitor, Kazal type 2
HSPA2	0.7474	0.106	0.436356	heat shock protein family A (Hsp70) member 2
IDI2-AS1	0.1735	0.00183	0.436053	IDI2 antisense RNA 1
ZNF350	0.6871	0.0699	0.435957	zinc finger protein 350
ALOX12B	0.847	0.234	0.435866	arachidonate 12-lipoxygenase, 12R type
VPS13A	0.2521	0.00398	0.43585	vacuolar protein sorting 13 homolog A
POU2AF1	0.8529	0.254	0.435838	POU class 2 associating factor 1
IGLV6-57	0.7796	0.138	0.43575	immunoglobulin lambda variable 6-57
XK	0.745	0.105	0.435656	X-linked Kx blood group
PACSIN1	0.7688	0.125	0.435418	protein kinase C and casein kinase substrate in neurons 1
ADORA2A	0.5817	0.0351	0.43533	adenosine A2a receptor
GALNT5	0.7796	0.138	0.435327	polypeptide N-acetylgalactosaminyltransferase 5
MAP3K7CL	0.3552	0.00832	0.435316	MAP3K7 C-terminal like
FEZ1	0.633	0.0499	0.434955	fasciculation and elongation protein zeta 1
SACS	0.4996	0.0213	0.434609	sacsin molecular chaperone
SPON2	0.7001	0.0763	0.434568	spondin 2
HCFC2	0.4084	0.0117	0.434394	host cell factor C2
LILRA1	0.5816	0.0349	0.434392	leukocyte immunoglobulin like receptor A1
SNORA62///RPSA	0.6443	0.0531	0.434285	small nucleolar RNA, H/ACA box 62///ribosomal protein SA
	0.1877	0.00217	0.43428
KRT6C	0.8533	0.256	0.434268	keratin 6C
RPS14	0.724	0.0938	0.434027	ribosomal protein S14
ARHGAP33	0.8024	0.166	0.433851	Rho GTPase activating protein 33
DLX2	0.6072	0.0421	0.433786	distal-less homeobox 2
	0.4996	0.0212	0.433673
CPN2	0.3209	0.00634	0.433402	carboxypeptidase N subunit 2
TCEA3	0.755	0.112	0.433325	transcription elongation factor A3
ETFDH	0.3782	0.00967	0.43323	electron transfer flavoprotein dehydrogenase
ADAMTS5	0.7612	0.119	0.432945	ADAM metallopeptidase with thrombospondin type 1 motif 5
C1orf186	0.8403	0.219	0.432279	chromosome 1 open reading frame 186
TMEM170B	0.5612	0.031	0.432226	transmembrane protein 170B
LIPG	0.8016	0.165	0.432046	lipase G, endothelial type
SLC1A3	0.6982	0.0753	0.43196	solute carrier family 1 member 3
DEPTOR	0.8059	0.171	0.431957	DEP domain containing MTOR-interacting protein
CEACAM7	0.7565	0.116	0.431861	carcinoembryonic antigen related cell adhesion molecule 7
DYSF	0.5739	0.0337	0.431558	dysferlin
	0.8294	0.2	0.431289
CBX7	0.5619	0.0312	0.431287	chromobox 7
PBX1	0.7506	0.108	0.431253	PBX homeobox 1
MPRIP	0.5244	0.025	0.431127	myosin phosphatase Rho interacting protein
HTN1	0.676	0.0648	0.431059	histatin 1
RNF39	0.6757	0.0646	0.430901	ring finger protein 39
LOC643733	0.6849	0.0689	0.430538	caspase 4, apoptosis-related cysteine peptidase pseudogene
TSPAN12	0.7567	0.116	0.430527	tetraspanin 12
RBFOX1	0.0509	0.00014	0.43014	RNA binding protein, fox-1 homolog 1
CD274	0.8328	0.206	0.430102	CD274 molecule
	0.8656	0.286	0.430077
NDUFB9	0.7854	0.147	0.430045	NADH:ubiquinone oxidoreductase subunit B9
CYP2C9	0.6235	0.0475	0.429927	cytochrome P450 family 2 subfamily C member 9
	0.3679	0.00902	0.429849
EMX2	0.4984	0.021	0.429741	empty spiracles homeobox 2
ITK	0.8246	0.191	0.429246	IL2 inducible T-cell kinase
AMY1C	0.7997	0.162	0.429001	amylase, alpha 1C (salivary)
AP1S2	0.6742	0.0641	0.428594	adaptor related protein complex 1 sigma 2 subunit
HSPA8	0.0792	0.000398	0.428476	heat shock protein family A (Hsp70) member 8
TRAF3IP3	0.8105	0.177	0.42826	TRAF3 interacting protein 3
MYL12B	0.5722	0.033	0.428065	myosin light chain 12B
	0.5066	0.0227	0.427812
	0.4863	0.0195	0.427563
FLT3	0.67	0.0618	0.427562	fms related tyrosine kinase 3
LHX6	0.5863	0.0369	0.427548	LIM homeobox 6
IGDCC4	0.6701	0.0622	0.427201	immunoglobulin superfamily DCC subclass member 4
SETDB2	0.4132	0.0122	0.426548	SET domain bifurcated 2
	0.8758	0.311	0.426347
COLEC12	0.7797	0.14	0.425596	collectin subfamily member 12
CRYAB	0.5993	0.0404	0.425546	crystallin alpha B
MAPKAPK3	0.2475	0.00378	0.425482	mitogen-activated protein kinase-activated protein kinase 3
PFKFB2	0.3162	0.00612	0.425442	6-phosphofructo-2-kinase/fructose-2,6-biphosphatase 2
SASH1	0.3458	0.00779	0.425384	SAM and SH3 domain containing 1
LHX6	0.4462	0.0153	0.425347	LIM homeobox 6
TIE1	0.5002	0.0214	0.425146	tyrosine kinase with immunoglobulin like and EGF like domains 1
RAB31	0.4507	0.0156	0.424993	RAB31, member RAS oncogene family
PTPRZ1	0.7147	0.0871	0.424984	protein tyrosine phosphatase, receptor type Z1
CBX3	0.8439	0.226	0.424917	chromobox 3
KLK13	0.8404	0.22	0.424913	kallikrein related peptidase 13
PPP1R12B	0.6544	0.0572	0.42477	protein phosphatase 1 regulatory subunit 12B
BICC1	0.6331	0.0501	0.424616	BicC family RNA binding protein 1
IGFBP4	0.7119	0.0838	0.42431	insulin like growth factor binding protein 4
RCSD1	0.719	0.0905	0.423965	RCSD domain containing 1
PROX1	0.2096	0.00281	0.423781	prospero homeobox 1
FGD5	0.5025	0.0223	0.423701	FYVE, RhoGEF and PH domain containing 5
NDN	0.7756	0.132	0.423104	necdin, MAGE family member
HNRNPA3	0.6525	0.0564	0.423047	heterogeneous nuclear ribonucleoprotein A3
FOLR3	0.8482	0.239	0.423019	folate receptor 3
TWIST2	0.3471	0.00789	0.422701	twist family bHLH transcription factor 2
SEMA6C	0.5429	0.0276	0.422651	semaphorin 6C
PAG1	0.629	0.0488	0.422374	phosphoprotein membrane anchor with glycosphingolipid microdomains 1
BMX	0.2075	0.00269	0.422166	BMX non-receptor tyrosine kinase
CARD18	0.9222	0.461	0.421926	caspase recruitment domain family member 18
CXCL11	0.9238	0.467	0.421885	C-X-C motif chemokine ligand 11
ABLIM3	0.5885	0.0372	0.421656	actin binding LIM protein family member 3
RDX	0.1988	0.00249	0.421458	radixin
SFMBT2	0.6083	0.0424	0.421436	Scm-like with four mbt domains 2
CREB5	0.7152	0.0877	0.421417	cAMP responsive element binding protein 5
JHDM1D-AS1	0.5738	0.0335	0.421275	JHDM1D antisense RNA 1 (head to head)
SORBS1	0.6976	0.0744	0.421129	sorbin and SH3 domain containing 1
AXIN2	0.7546	0.112	0.421109	axin 2
	0.6196	0.0458	0.421085
LRRN1	0.7827	0.143	0.420977	leucine rich repeat neuronal 1
ENTPD1	0.6849	0.0685	0.420855	ectonucleoside triphosphate diphosphohydrolase 1
CCL13	0.8304	0.202	0.420601	C-C motif chemokine ligand 13
MEG3	0.8366	0.213	0.420592	maternally expressed 3 (non-protein coding)
	0.2368	0.00348	0.420191
DDX5	0.8005	0.163	0.420127	DEAD-box helicase 5
LOC338620	0.7638	0.122	0.420084	uncharacterized LOC338620
RBMS3	0.7339	0.0998	0.419786	RNA binding motif single stranded interacting protein 3
	0.8304	0.202	0.419739
DHRS1	0.7618	0.119	0.419593	dehydrogenase/reductase 1
BNC2	0.8252	0.192	0.419362	basonuclin 2
ZBTB20	0.6699	0.0617	0.419086	zinc finger and BTB domain containing 20
IRS1	0.709	0.0809	0.419014	insulin receptor substrate 1
CALM2	0.7727	0.13	0.41892	calmodulin 2
HAND2-AS1	0.2682	0.00448	0.41889	HAND2 antisense RNA 1 (head to head)
AHNAK	0.4252	0.0133	0.418799	AHNAK nucleoprotein
BTK	0.6742	0.064	0.418652	Bruton tyrosine kinase
CTXN3	0.0312	4.6e-06	0.418652	cortexin 3
SHE	0.3756	0.00946	0.418578	Src homology 2 domain containing E
IL36RN	0.8533	0.258	0.418302	interleukin 36 receptor antagonist
	0.2666	0.00443	0.417837
ABCC9	0.3254	0.00653	0.417728	ATP binding cassette subfamily C member 9
CD48	0.8503	0.243	0.417692	CD48 molecule
PHACTR2	0.4558	0.0163	0.417628	phosphatase and actin regulator 2
HOXC13-AS	0.8035	0.167	0.417621	HOXC13 antisense RNA
	0.7152	0.0884	0.417559
SH2D3C	0.4462	0.0153	0.417277	SH2 domain containing 3C
PAFAH1B1	0.202	0.00258	0.417161	platelet activating factor acetylhydrolase 1b regulatory subunit 1
	0.5978	0.0396	0.417135
TDRD9	0.3773	0.0096	0.417132	tudor domain containing 9
TCFL5	0.3475	0.00792	0.416655	transcription factor like 5
	0.7265	0.0965	0.416562
POTEM	0.8656	0.286	0.416429	POTE ankyrin domain family member M
N4BP2L2	0.6972	0.0737	0.415962	NEDD4 binding protein 2 like 2
ING3	0.4528	0.0158	0.415944	inhibitor of growth family member 3
CHRD	0.6291	0.049	0.415828	chordin
FGF9	0.6125	0.0444	0.415629	fibroblast growth factor 9
ANTXR2	0.6643	0.0594	0.415583	anthrax toxin receptor 2
LTBP1	0.709	0.0811	0.415455	latent transforming growth factor beta binding protein 1
PLCG2	0.4001	0.0112	0.415267	phospholipase C gamma 2
	0.6083	0.0429	0.414999
CIART	0.4646	0.0168	0.414904	circadian associated repressor of transcription
	0.3271	0.00659	0.414524
CPPED1	0.4168	0.0127	0.41436	calcineurin like phosphoesterase domain containing 1
SLC5A10	0.7901	0.151	0.414071	solute carrier family 5 member 10
CDON	0.4277	0.0137	0.413955	cell adhesion associated, oncogene regulated
RFTN1	0.6361	0.0508	0.413952	raftlin, lipid raft linker 1
PSMB9	0.8582	0.271	0.41392	proteasome subunit beta 9
	0.7086	0.0807	0.413848
	0.8613	0.278	0.413806
PCNT	0.1962	0.00236	0.41378	pericentrin
CD209	0.6712	0.0628	0.413716	CD209 molecule
IRS1	0.5861	0.0368	0.413626	insulin receptor substrate 1
TNFRSF8	0.5894	0.0376	0.41337	TNF receptor superfamily member 8
	0.8773	0.316	0.413345
RPS6P6	0.8409	0.222	0.413233	ribosomal protein S6 pseudogene
MEDAG	0.4661	0.0174	0.41305	mesenteric estrogen dependent adipogenesis
	0.3331	0.007	0.413047
SIK3	0.2425	0.00366	0.412817	SIK family kinase 3
NLRP2	0.868	0.297	0.41279	NLR family pyrin domain containing 2
PDGFRB	0.5426	0.0273	0.412375	platelet derived growth factor receptor beta
UGT2B17	0.7895	0.15	0.411857	UDP glucuronosyltransferase family 2 member B17
TMEM204	0.6083	0.0424	0.411682	transmembrane protein 204
ASGR1	0.6249	0.0481	0.411445	asialoglycoprotein receptor 1
MIAT	0.7946	0.156	0.411371	myocardial infarction associated transcript (non-protein coding)
	0.792	0.154	0.411355
	0.8232	0.19	0.411117
LIPG	0.6913	0.072	0.410869	lipase G, endothelial type
VAV3	0.7789	0.136	0.410859	vav guanine nucleotide exchange factor 3
CTTNBP2	0.5208	0.0244	0.410727	cortactin binding protein 2
U2AF1	0.8326	0.206	0.410546	U2 small nuclear RNA auxiliary factor 1
KCNK5	0.555	0.0294	0.410489	potassium two pore domain channel subfamily K member 5
OLFM1	0.7558	0.114	0.410464	olfactomedin 1
HN1	0.8597	0.274	0.410293	hematological and neurological expressed 1
NCAM1	0.0509	0.000145	0.410257	neural cell adhesion molecule 1
FAM65B	0.6166	0.0452	0.410246	family with sequence similarity 65 member B
KCNK10	0.8342	0.21	0.410005	potassium two pore domain channel subfamily K member 10
BDKRB1	0.779	0.137	0.409888	bradykinin receptor B1
MPZL2	0.7265	0.0964	0.409584	myelin protein zero like 2
AK1	0.5106	0.0234	0.409338	adenylate kinase 1
	0.7674	0.124	0.4092
CLEC4E	0.7994	0.161	0.409077	C-type lectin domain family 4 member E
LOC100134317///LOC284412	0.1684	0.00173	0.408677	uncharacterized LOC100134317///uncharacterized LOC284412
IL18RAP	0.8331	0.209	0.408407	interleukin 18 receptor accessory protein
FBN1	0.7757	0.132	0.408246	fibrillin 1
	0.8294	0.199	0.408216
STBD1	0.5817	0.0352	0.407997	starch binding domain 1
	0.6308	0.0496	0.40795
SHD	0.5011	0.022	0.407768	Src homology 2 domain containing transforming protein D
PCDH17	0.2351	0.00342	0.407734	protocadherin 17
	0.4606	0.0165	0.40729
DDX6	0.5705	0.0326	0.406886	DEAD-box helicase 6
SLMAP	0.3331	0.00701	0.406671	sarcolemma associated protein
PAX8-AS1	0.7869	0.148	0.40653	PAX8 antisense RNA 1
C14orf166	0.7946	0.156	0.406416	chromosome 14 open reading frame 166
STARD8	0.5009	0.0218	0.406309	StAR related lipid transfer domain containing 8
RUNDC3B	0.2353	0.00344	0.406055	RUN domain containing 3B
	0.3949	0.0108	0.405782
VSNL1	0.7968	0.16	0.405455	visinin like 1
ELK3	0.5845	0.0359	0.405413	ELK3, ETS transcription factor
VASN	0.4782	0.0187	0.405393	vasorin
LY6D	0.8529	0.252	0.405187	lymphocyte antigen 6 complex, locus D
TGFB3	0.7589	0.118	0.40501	transforming growth factor beta 3
LBP	0.3626	0.00883	0.404956	lipopolysaccharide binding protein
RPL36	0.8448	0.228	0.404908	ribosomal protein L36
HNRNPA3	0.6722	0.0633	0.404894	heterogeneous nuclear ribonucleoprotein A3
ZNF71	0.7798	0.141	0.40476	zinc finger protein 71
KCNMA1	0.3949	0.0108	0.404604	potassium calcium-activated channel subfamily M alpha 1
PRUNE2	0.6083	0.0432	0.403981	prune homolog 2
TAGAP	0.7907	0.152	0.403781	T-cell activation RhoGTPase activating protein
ITGA9	0.2601	0.00418	0.40357	integrin subunit alpha 9
KLHDC10	0.3079	0.00587	0.403476	kelch domain containing 10
TBC1D10C	0.7878	0.149	0.403393	TBC1 domain family member 10C
SERPINB8	0.7303	0.0981	0.403094	serpin family B member 8
C6orf58	0.8821	0.336	0.403065	chromosome 6 open reading frame 58
	0.0449	0.000118	0.402872
PHKG1	0.1788	0.002	0.402818	phosphorylase kinase catalytic subunit gamma 1
IGFL2	0.8802	0.325	0.402796	IGF like family member 2
TMEM80	0.534	0.0264	0.402753	transmembrane protein 80
IGHV3-48///IGHV3-69-1	0.8506	0.244	0.402624	immunoglobulin heavy variable 3-48///immunoglobulin heavy variable 3-69-1 (pseudogene)
PER3	0.5022	0.0222	0.40262	period circadian clock 3
SULT2B1	0.8525	0.248	0.40246	sulfotransferase family 2B member 1
TUBA3C	0.6776	0.0655	0.402267	tubulin alpha 3c
CPNE5	0.6456	0.0534	0.401808	copine 5
	0.867	0.292	0.401805
2020-03-01	0.7789	0.136	0.401796	membrane associated ring-CH-type finger 1
FUT6	0.8333	0.209	0.401711	fucosyltransferase 6
KL	0.0354	6e-05	0.401123	klotho
MCF2L	0.7331	0.0995	0.400975	MCF.2 cell line derived transforming sequence like
IGLV6-57	0.8082	0.175	0.400815	immunoglobulin lambda variable 6-57
PLXDC1	0.7086	0.0806	0.400787	plexin domain containing 1
PDE1A	0.6496	0.0555	0.400667	phosphodiesterase 1A
KIAA1644	0.791	0.153	0.400613	KIAA1644
TF	0.9206	0.452	0.400541	transferrin
PCDH7	0.8105	0.177	0.400378	protocadherin 7
LGALSL	0.8446	0.227	0.400205	galectin like
SGCD	0.6405	0.0518	0.399916	sarcoglycan delta
YOD1	0.7001	0.0766	0.399875	YOD1 deubiquitinase
GATSL2	0.6693	0.0614	0.399588	GATS protein like 2
KRT9	0.8305	0.203	0.399519	keratin 9
RASL12	0.5776	0.0343	0.399424	RAS like family 12
MMRN2	0.6134	0.0446	0.399274	multimerin 2
TRNAU1AP	0.0371	7.17e-05	0.399233	tRNA selenocysteine 1 associated protein 1
TTLL3	0.8513	0.246	0.399142	tubulin tyrosine ligase like 3
PLN	0.139	0.00111	0.399001	phospholamban
APOBEC3B	0.846	0.231	0.398781	apolipoprotein B mRNA editing enzyme catalytic subunit 3B
PDE1A	0.6072	0.042	0.398714	phosphodiesterase 1A
FBLN5	0.427	0.0136	0.398541	fibulin 5
CFB	0.7825	0.143	0.398092	complement factor B
	0.4584	0.0164	0.397691
SHC3	0.7152	0.0883	0.397617	SHC adaptor protein 3
YPEL1	0.6248	0.048	0.397576	yippee like 1
PSMA1	0.7798	0.141	0.397528	proteasome subunit alpha 1
AKAP13	0.6686	0.0606	0.397437	A-kinase anchoring protein 13
VPS13A	0.4001	0.0112	0.397165	vacuolar protein sorting 13 homolog A
MYO18A	0.6204	0.0461	0.397074	myosin XVIIIA
ESAM	0.5307	0.026	0.396828	endothelial cell adhesion molecule
REEP5	0.5009	0.0215	0.396757	receptor accessory protein 5
KLRC1	0.8697	0.301	0.396739	killer cell lectin like receptor C1
TFF3	0.898	0.38	0.396674	trefoil factor 3
EFEMP1	0.7633	0.12	0.396673	EGF containing fibulin like extracellular matrix protein 1
PGM5	0.3298	0.00683	0.396306	phosphoglucomutase 5
DAAM1	0.7101	0.0821	0.396263	dishevelled associated activator of morphogenesis 1
CYB5R1	0.7152	0.0882	0.396257	cytochrome b5 reductase 1
DOCK8	0.6982	0.0748	0.396144	dedicator of cytokinesis 8
MCF2L	0.6975	0.074	0.396118	MCF.2 cell line derived transforming sequence like
SOHLH2	0.7992	0.161	0.395733	spermatogenesis and oogenesis specific basic helix-loop-helix 2
PAQR8	0.7262	0.0959	0.395684	progestin and adipoQ receptor family member 8
SCN2B	0.6316	0.0497	0.395592	sodium voltage-gated channel beta subunit 2
SAMD9L	0.8317	0.205	0.395583	sterile alpha motif domain containing 9 like
GFRA2	0.2663	0.00441	0.395361	GDNF family receptor alpha 2
ALPK3	0.4649	0.0172	0.395326	alpha kinase 3
CLTCL1	0.5935	0.0383	0.395186	clathrin heavy chain like 1
	0.1923	0.00226	0.395176
KIF1C	0.4538	0.016	0.395129	kinesin family member 1C
	0.7147	0.0854	0.3948
LDB2	0.1753	0.00186	0.394664	LIM domain binding 2
ARMCX1	0.7202	0.0911	0.394617	armadillo repeat containing, X-linked 1
HHEX	0.7227	0.0929	0.394564	hematopoietically expressed homeobox
FAXDC2	0.755	0.112	0.394451	fatty acid hydroxylase domain containing 2
	0.1425	0.00128	0.394253
PTPN11	0.1768	0.00191	0.394217	protein tyrosine phosphatase, non-receptor type 11
BICD1	0.4399	0.0146	0.39421	BICD cargo adaptor 1
FOXP2	0.857	0.268	0.394119	forkhead box P2
TSHZ2	0.6667	0.0603	0.394117	teashirt zinc finger homeobox 2
TSPAN2	0.6592	0.0582	0.394093	tetraspanin 2
NDUFAF4	0.5849	0.0363	0.393988	NADH:ubiquinone oxidoreductase complex assembly factor 4
RPS25	0.132	0.000959	0.393973	ribosomal protein S25
MCTP1	0.7101	0.0827	0.393781	multiple C2 and transmembrane domain containing 1
GFRA2	0.4535	0.0159	0.393764	GDNF family receptor alpha 2
SCGB2A2	0.8547	0.262	0.393389	secretoglobin family 2A member 2
HSPA8	0.2079	0.00279	0.393213	heat shock protein family A (Hsp70) member 8
ZNF461	0.5084	0.0231	0.39301	zinc finger protein 461
FHL5	0.0312	1.17e-05	0.393002	four and a half LIM domains 5
ATG7	0.4212	0.013	0.392944	autophagy related 7
SLC18B1	0.4891	0.0199	0.392745	solute carrier family 18 member B1
IGHV3-69-1///IGHV3OR16-7	0.847	0.234	0.392732	immunoglobulin heavy variable 3-69-1 (pseudogene)///immunoglobulin heavy variable 3/OR16-7 (pseudogene)
JADE1	0.4503	0.0156	0.392708	jade family PHD finger 1
PCSK5	0.7009	0.077	0.392696	proprotein convertase subtilisin/kexin type 5
TCF4	0.5816	0.035	0.392641	transcription factor 4
JADE1	0.5849	0.0362	0.39239	jade family PHD finger 1
CCL19	0.8328	0.207	0.39233	C-C motif chemokine ligand 19
RPUSD4	0.0892	0.000516	0.392274	RNA pseudouridylate synthase domain containing 4
SDCBP2	0.7946	0.156	0.392263	syndecan binding protein 2
SUSD2	0.7486	0.107	0.392245	sushi domain containing 2
S100A9	0.8795	0.323	0.392233	S100 calcium binding protein A9
ARHGAP6	0.5486	0.0286	0.392068	Rho GTPase activating protein 6
PTGER4	0.7031	0.0781	0.391993	prostaglandin E receptor 4
RASGRP1	0.7797	0.14	0.391872	RAS guanyl releasing protein 1
ANKRD35	0.6795	0.066	0.391811	ankyrin repeat domain 35
PLCL1	0.293	0.00538	0.391799	phospholipase C like 1
CYBRD1	0.7797	0.14	0.391638	cytochrome b reductase 1
BAG1	0.4432	0.0149	0.39134	BCL2 associated athanogene 1
P4HA3	0.6002	0.0406	0.391171	prolyl 4-hydroxylase subunit alpha 3
TPRG1	0.8533	0.255	0.391006	tumor protein p63 regulated 1
	0.6238	0.0475	0.390999
CLEC14A	0.3934	0.0106	0.390987	C-type lectin domain family 14 member A
DCLRE1C	0.2802	0.00494	0.390899	DNA cross-link repair 1C
HTN3	0.7652	0.123	0.39088	histatin 3
CCRL2	0.6083	0.0425	0.390622	C-C motif chemokine receptor like 2
CA2	0.8834	0.341	0.390278	carbonic anhydrase 2
PTGDS	0.7152	0.0884	0.390183	prostaglandin D2 synthase
HSPA8	0.1507	0.00141	0.390093	heat shock protein family A (Hsp70) member 8
	0.7152	0.0882	0.390083
PPP1R16B	0.6816	0.0675	0.390075	protein phosphatase 1 regulatory subunit 16B
TAGAP	0.8293	0.198	0.389973	T-cell activation RhoGTPase activating protein
PTP4A3	0.564	0.0314	0.389695	protein tyrosine phosphatase type IVA, member 3
SLPI	0.8676	0.295	0.389567	secretory leukocyte peptidase inhibitor
LYRM7	0.6163	0.0452	0.389555	LYR motif containing 7
	0.8998	0.387	0.388893
SRSF8	0.4084	0.0117	0.388872	serine and arginine rich splicing factor 8
ULBP2	0.8089	0.175	0.388843	UL16 binding protein 2
ARHGEF3	0.4536	0.0159	0.388841	Rho guanine nucleotide exchange factor 3
NPAT	0.3583	0.00861	0.388637	nuclear protein, coactivator of histone transcription
KCNK6	0.5738	0.0337	0.388588	potassium two pore domain channel subfamily K member 6
KBTBD11	0.7254	0.0949	0.388343	kelch repeat and BTB domain containing 11
SPANXA1	0.925	0.474	0.388289	sperm protein associated with the nucleus, X-linked, family member A1
HNRNPA3	0.69	0.0713	0.388227	heterogeneous nuclear ribonucleoprotein A3
CLU	0.8806	0.329	0.388129	clusterin
CD84	0.8525	0.248	0.387962	CD84 molecule
KLHL3	0.6764	0.065	0.387818	kelch like family member 3
	0.8294	0.2	0.387616
SASH1	0.5861	0.0368	0.387109	SAM and SH3 domain containing 1
RARRES1	0.8938	0.371	0.386808	retinoic acid receptor responder 1
ZC3H12A	0.7197	0.0909	0.386802	zinc finger CCCH-type containing 12A
SAMD11	0.6476	0.0543	0.386729	sterile alpha motif domain containing 11
KAT2B	0.6476	0.0545	0.386518	lysine acetyltransferase 2B
KANK2	0.5738	0.0335	0.386415	KN motif and ankyrin repeat domains 2
SLC12A2	0.8035	0.167	0.386219	solute carrier family 12 member 2
C1QTNF7	0.3949	0.0106	0.385989	C1q and tumor necrosis factor related protein 7
	0.856	0.265	0.385948
ENPP2	0.8159	0.183	0.385871	ectonucleotide pyrophosphatase/phosphodiesterase 2
TCEAL7	0.6999	0.076	0.385824	transcription elongation factor A like 7
PTN	0.8331	0.209	0.385779	pleiotrophin
	0.6931	0.0724	0.385189
WDFY4	0.6693	0.0611	0.385117	WDFY family member 4
USP13	0.6001	0.0405	0.384848	ubiquitin specific peptidase 13 (isopeptidase T-3)
ADCYAP1	0.6108	0.0438	0.384649	adenylate cyclase activating polypeptide 1
GEM	0.6699	0.0616	0.384174	GTP binding protein overexpressed in skeletal muscle
ROBO4	0.4541	0.0161	0.38417	roundabout guidance receptor 4
COL13A1	0.724	0.0941	0.383639	collagen type XIII alpha 1 chain
PDGFRA	0.6701	0.0622	0.383231	platelet derived growth factor receptor alpha
PTN	0.8593	0.273	0.383166	pleiotrophin
CBX7	0.5978	0.0396	0.383137	chromobox 7
KCNK6	0.6486	0.055	0.383037	potassium two pore domain channel subfamily K member 6
GPD1L	0.7698	0.126	0.382877	glycerol-3-phosphate dehydrogenase 1-like
LINC00667	0.7796	0.139	0.382755	long intergenic non-protein coding RNA 667
ASB1	0.2588	0.00414	0.382508	ankyrin repeat and SOCS box containing 1
SH3BP5	0.69	0.0713	0.382386	SH3 domain binding protein 5
OSR2	0.6832	0.068	0.382313	odd-skipped related transciption factor 2
	0.2437	0.0037	0.382191
EPAS1	0.6391	0.0514	0.382121	endothelial PAS domain protein 1
SOBP	0.7392	0.102	0.381853	sine oculis binding protein homolog
USHBP1	0.0509	0.000139	0.381514	USH1 protein network component harmonin binding protein 1
TP53AIP1	0.69	0.0714	0.381201	tumor protein p53 regulated apoptosis inducing protein 1
RPS3	0.8367	0.214	0.381106	ribosomal protein S3
ELOVL4	0.8517	0.246	0.380799	ELOVL fatty acid elongase 4
DACH1	0.3429	0.00758	0.380797	dachshund family transcription factor 1
XBP1	0.8253	0.192	0.380613	X-box binding protein 1
HPGDS	0.7768	0.134	0.380547	hematopoietic prostaglandin D synthase
ATP2A3	0.7573	0.117	0.380464	ATPase sarcoplasmic/endoplasmic reticulum Ca2+ transporting 3
BLK	0.793	0.155	0.380421	BLK proto-oncogene, Src family tyrosine kinase
	0.2351	0.00342	0.380347
KIAA1324	0.8192	0.186	0.380208	KIAA1324
STAR	0.8807	0.333	0.380164	steroidogenic acute regulatory protein
	0.8195	0.186	0.380139
PLCL2	0.6891	0.0707	0.379588	phospholipase C like 2
LRRC38	0.8066	0.172	0.379381	leucine rich repeat containing 38
SNCA	0.8074	0.174	0.379362	synuclein alpha
GIT2	0.3881	0.0102	0.378917	GIT ArfGAP 2
USHBP1	0.0843	0.000443	0.378775	USH1 protein network component harmonin binding protein 1
TFPI	0.6949	0.0728	0.378395	tissue factor pathway inhibitor
CFAP61	0.5894	0.0373	0.37829	cilia and flagella associated protein 61
GPT2	0.7573	0.117	0.378232	glutamic--pyruvic transaminase 2
	0.8906	0.358	0.378072
NKTR	0.6111	0.0442	0.377609	natural killer cell triggering receptor
TLR8	0.779	0.136	0.377563	toll like receptor 8
RHOBTB2	0.5704	0.0322	0.377443	Rho related BTB domain containing 2
KLF8	0.8066	0.173	0.377332	Kruppel like factor 8
RPL23AP32	0.6083	0.0429	0.377276	ribosomal protein L23a pseudogene 32
ACVRL1	0.6134	0.0446	0.377141	activin A receptor like type 1
ZNF75D	0.3766	0.00953	0.377061	zinc finger protein 75D
DAAM1	0.784	0.144	0.377055	dishevelled associated activator of morphogenesis 1
ASB12	0.0605	0.000217	0.37701	ankyrin repeat and SOCS box containing 12
P2RY13	0.7045	0.0786	0.376654	purinergic receptor P2Y13
OSBPL8	0.6543	0.0571	0.376598	oxysterol binding protein like 8
KLRC1	0.8066	0.172	0.376085	killer cell lectin like receptor C1
PTGS1	0.779	0.137	0.375879	prostaglandin-endoperoxide synthase 1
ADM5	0.4708	0.0177	0.375865	adrenomedullin 5 (putative)
	0.8512	0.245	0.375764
	0.5066	0.0227	0.375363
CXCR6	0.7674	0.124	0.375167	C-X-C motif chemokine receptor 6
ENTPD1	0.5816	0.035	0.375018	ectonucleoside triphosphate diphosphohydrolase 1
CPPED1	0.5261	0.0252	0.374987	calcineurin like phosphoesterase domain containing 1
TIMM8B	0.483	0.0193	0.374828	translocase of inner mitochondrial membrane 8 homolog B
FCN1	0.6477	0.0546	0.374598	ficolin 1
GPSM2	0.4774	0.0187	0.374456	G-protein signaling modulator 2
SAA2	0.8304	0.202	0.374383	serum amyloid A2
CXCL2	0.8693	0.301	0.374293	C-X-C motif chemokine ligand 2
BMP4	0.6853	0.069	0.374251	bone morphogenetic protein 4
TMEM200A	0.7961	0.159	0.37402	transmembrane protein 200A
MYH11	0.8548	0.262	0.373959	myosin heavy chain 11
FCRL5	0.6759	0.0647	0.373901	Fc receptor like 5
PDE4B	0.6494	0.0555	0.373848	phosphodiesterase 4B
SLC22A3	0.8659	0.286	0.373692	solute carrier family 22 member 3
MYBL1	0.672	0.0631	0.373558	MYB proto-oncogene like 1
PDZK1IP1	0.8533	0.254	0.373461	PDZK1 interacting protein 1
FGR	0.5982	0.04	0.373419	FGR proto-oncogene, Src family tyrosine kinase
ALB	0.7727	0.129	0.37318	albumin
OIP5-AS1	0.6111	0.0442	0.373179	OIP5 antisense RNA 1
	0.5116	0.0235	0.372988
ZNF160	0.7797	0.14	0.372837	zinc finger protein 160
	0.6494	0.0553	0.372725
MBOAT2	0.6712	0.0628	0.372436	membrane bound O-acyltransferase domain containing 2
XG	0.7147	0.0864	0.372421	Xg blood group
ENG	0.6091	0.0435	0.372412	endoglin
VWA5A	0.7147	0.0849	0.372328	von Willebrand factor A domain containing 5A
CD96	0.8366	0.214	0.372006	CD96 molecule
PPP1R1A	0.479	0.0188	0.371974	protein phosphatase 1 regulatory inhibitor subunit 1A
HDHD2	0.3874	0.0101	0.37192	haloacid dehalogenase like hydrolase domain containing 2
CASP4	0.6144	0.0448	0.37189	caspase 4
NR1D2	0.6191	0.0457	0.371607	nuclear receptor subfamily 1 group D member 2
RAB7B	0.5738	0.0336	0.37159	RAB7B, member RAS oncogene family
CLC	0.878	0.318	0.371575	Charcot-Leyden crystal galectin
IMPA2	0.7517	0.109	0.371529	inositol monophosphatase 2
CD79B	0.7796	0.139	0.371496	CD79b molecule
DAPK2	0.6291	0.049	0.371421	death associated protein kinase 2
C11orf54	0.529	0.0255	0.37112	chromosome 11 open reading frame 54
EOMES	0.8569	0.267	0.370975	eomesodermin
CRMP1	0.8379	0.215	0.370924	collapsin response mediator protein 1
NFKBIZ	0.709	0.0811	0.370804	NFKB inhibitor zeta
PLIN4	0.5568	0.0297	0.370773	perilipin 4
PCDHB4	0.5734	0.0334	0.370752	protocadherin beta 4
TBC1D14	0.4277	0.0136	0.370678	TBC1 domain family member 14
KRTAP9-4	0.5861	0.0368	0.370615	keratin associated protein 9-4
REXO2	0.2549	0.00405	0.370457	RNA exonuclease 2
PDZK1IP1	0.8366	0.214	0.370216	PDZK1 interacting protein 1
USP15	0.2142	0.00291	0.370083	ubiquitin specific peptidase 15
TIMP1	0.7001	0.0764	0.370053	TIMP metallopeptidase inhibitor 1
RASSF1	0.4065	0.0116	0.369867	Ras association domain family member 1
S100A12	0.9083	0.41	0.369742	S100 calcium binding protein A12
	0.6975	0.0741	0.369623
RBP5	0.5436	0.0278	0.36947	retinol binding protein 5
PTPRE	0.7878	0.149	0.369022	protein tyrosine phosphatase, receptor type E
MRGPRF	0.4891	0.0199	0.368909	MAS related GPR family member F
ANKRD20A11P	0.7797	0.14	0.368616	ankyrin repeat domain 20 family member A11, pseudogene
RGS4	0.7703	0.126	0.36856	regulator of G-protein signaling 4
	0.555	0.0295	0.368538
LILRA3	0.7727	0.13	0.368489	leukocyte immunoglobulin like receptor A3
SLC25A25	0.6111	0.044	0.368403	solute carrier family 25 member 25
MIR1-1HG	0.2883	0.00517	0.368241	MIR1-1 host gene
USP16	0.6871	0.07	0.368148	ubiquitin specific peptidase 16
NOTCH4	0.6701	0.0623	0.3681	notch 4
MYOM3	0.2477	0.00383	0.368069	myomesin 3
HBEGF	0.7284	0.0973	0.36781	heparin binding EGF like growth factor
PTPRM	0.6083	0.0433	0.367799	protein tyrosine phosphatase, receptor type M
EDNRB	0.1984	0.00246	0.367794	endothelin receptor type B
BTBD7	0.2753	0.00477	0.367784	BTB domain containing 7
A2ML1	0.8328	0.208	0.367582	alpha-2-macroglobulin like 1
THAP2	0.2957	0.00551	0.367497	THAP domain containing 2
MSL3	0.4168	0.0127	0.367492	male-specific lethal 3 homolog (Drosophila)
MYL12B	0.5978	0.0399	0.36735	myosin light chain 12B
BMS1P20	0.8529	0.254	0.367236	BMS1, ribosome biogenesis factor pseudogene 20
SVIL	0.5622	0.0312	0.36702	supervillin
ZNF577	0.6655	0.0596	0.366823	zinc finger protein 577
KRT2	0.8333	0.209	0.366768	keratin 2
ADGRB3	0.1768	0.00194	0.366762	adhesion G protein-coupled receptor B3
MMP27	0.329	0.00675	0.366702	matrix metallopeptidase 27
LTBP2	0.546	0.0281	0.366664	latent transforming growth factor beta binding protein 2
PLPP3	0.7633	0.121	0.366628	phospholipid phosphatase 3
SORT1	0.5963	0.0391	0.366572	sortilin 1
ZNF415	0.7636	0.121	0.36648	zinc finger protein 415
P2RX6P	0.2957	0.0055	0.366292	purinergic receptor P2X 6 pseudogene
IKZF2	0.791	0.153	0.366258	IKAROS family zinc finger 2
	0.7152	0.0874	0.366174
GPR4	0.7152	0.0878	0.36616	G protein-coupled receptor 4
MYZAP	0.7404	0.102	0.366153	myocardial zonula adherens protein
STX11	0.6982	0.0748	0.366139	syntaxin 11
LAMP3	0.8525	0.249	0.36593	lysosomal associated membrane protein 3
KIAA1551	0.648	0.0548	0.365919	KIAA1551
POU3F1	0.6975	0.0742	0.365796	POU class 3 homeobox 1
SNX21	0.2995	0.00565	0.365687	sorting nexin family member 21
	0.2935	0.00541	0.365685
FUT6	0.7633	0.121	0.365624	fucosyltransferase 6
PLCB4	0.8046	0.168	0.36558	phospholipase C beta 4
SH2D1B	0.8201	0.187	0.365002	SH2 domain containing 1B
PLVAP	0.5568	0.0296	0.364939	plasmalemma vesicle associated protein
CLOCK	0.1962	0.00237	0.364894	clock circadian regulator
	0.6349	0.0506	0.364763
KCNB1	0.1375	0.00105	0.364667	potassium voltage-gated channel subfamily B member 1
NOV	0.8439	0.226	0.364524	nephroblastoma overexpressed
CD302	0.7565	0.116	0.364289	CD302 molecule
DOK5	0.7486	0.107	0.364263	docking protein 5
MEGF10	0.6964	0.0733	0.364207	multiple EGF like domains 10
MASP1	0.1995	0.00254	0.364147	mannan binding lectin serine peptidase 1
LGI2	0.7709	0.127	0.363998	leucine rich repeat LGI family member 2
PPP3CB	0.4763	0.0185	0.363784	protein phosphatase 3 catalytic subunit beta
	0.8383	0.216	0.363778
GPAT4	0.6187	0.0456	0.36376	glycerol-3-phosphate acyltransferase 4
SAMD5	0.784	0.145	0.363744	sterile alpha motif domain containing 5
TBX1	0.7961	0.158	0.363586	T-box 1
CLEC3B	0.6476	0.0545	0.363537	C-type lectin domain family 3 member B
SMC1A	0.6614	0.0588	0.36345	structural maintenance of chromosomes 1A
ZNF175	0.5592	0.0301	0.363396	zinc finger protein 175
GJB6	0.8937	0.37	0.363307	gap junction protein beta 6
IL13RA2	0.8252	0.191	0.363238	interleukin 13 receptor subunit alpha 2
PRCP	0.6001	0.0405	0.363238	prolylcarboxypeptidase
LPXN	0.7719	0.128	0.363032	leupaxin
C3AR1	0.5845	0.0359	0.362913	complement component 3a receptor 1
ARHGEF6	0.5306	0.0257	0.362903	Rac/Cdc42 guanine nucleotide exchange factor 6
	0.8824	0.339	0.362451
ASCL2	0.724	0.094	0.362412	achaete-scute family bHLH transcription factor 2
GIMAP7	0.7961	0.159	0.362348	GTPase, IMAP family member 7
ARAP2	0.564	0.0315	0.362289	ArfGAP with RhoGAP domain, ankyrin repeat and PH domain 2
AKAP12	0.7523	0.109	0.362286	A-kinase anchoring protein 12
C1orf116	0.7183	0.0903	0.362283	chromosome 1 open reading frame 116
KRT80	0.8543	0.26	0.362279	keratin 80
ACOT11	0.8134	0.18	0.362134	acyl-CoA thioesterase 11
TRPS1	0.5052	0.0225	0.362125	transcriptional repressor GATA binding 1
TTC12	0.3881	0.0101	0.362112	tetratricopeptide repeat domain 12
MXD1	0.6837	0.0681	0.361749	MAX dimerization protein 1
NIN	0.1988	0.00249	0.361722	ninein
RAB3C	0.2079	0.00276	0.36133	RAB3C, member RAS oncogene family
PAX8	0.7895	0.15	0.361318	paired box 8
ELN	0.8016	0.165	0.361068	elastin
ABHD6	0.6373	0.0509	0.361036	abhydrolase domain containing 6
KCTD14	0.8455	0.229	0.360943	potassium channel tetramerization domain containing 14
GAS6	0.7147	0.0863	0.360861	growth arrest specific 6
NCF1	0.7961	0.158	0.360825	neutrophil cytosolic factor 1
IGFBP5	0.8611	0.277	0.360824	insulin like growth factor binding protein 5
ISG20	0.7961	0.159	0.360698	interferon stimulated exonuclease gene 20
	0.0862	0.000463	0.360678
ZNF280D	0.6234	0.0474	0.360609	zinc finger protein 280D
EGR1	0.8252	0.191	0.360522	early growth response 1
MAN1A1	0.6873	0.0703	0.360377	mannosidase alpha class 1A member 1
NFIA	0.8059	0.17	0.360252	nuclear factor I A
PRSS23	0.8287	0.197	0.36008	protease, serine 23
VGLL2	0.2506	0.00392	0.360067	vestigial like family member 2
CDH13	0.7168	0.0893	0.360012	cadherin 13
	0.5894	0.0375	0.359832
TRIM25	0.4132	0.0122	0.359688	tripartite motif containing 25
JAK3	0.7392	0.102	0.359678	Janus kinase 3
AMPD3	0.5845	0.0357	0.359527	adenosine monophosphate deaminase 3
TGFB2	0.7834	0.144	0.359358	transforming growth factor beta 2
PAPPA	0.4541	0.016	0.35905	pappalysin 1
ABCA6	0.7103	0.0831	0.359047	ATP binding cassette subfamily A member 6
LYST	0.5894	0.0374	0.358874	lysosomal trafficking regulator
PRKCB	0.847	0.236	0.358802	protein kinase C beta
KRT222	0.6456	0.0534	0.358582	keratin 222
IL16	0.6478	0.0547	0.358468	interleukin 16
GGTLC1	0.7854	0.147	0.358373	gamma-glutamyltransferase light chain 1
DNAJB6	0.3773	0.00959	0.358233	DnaJ heat shock protein family (Hsp40) member B6
IL23A	0.8633	0.28	0.358225	interleukin 23 subunit alpha
	0.5009	0.0218	0.358039
LGI1	0.0354	5.76e-05	0.357995	leucine rich glioma inactivated 1
CEACAM1	0.8559	0.265	0.357959	carcinoembryonic antigen related cell adhesion molecule 1
	0.555	0.0294	0.35769
KCNE5	0.5453	0.028	0.357562	potassium voltage-gated channel subfamily E regulatory subunit 5
FAM129A	0.6091	0.0435	0.35749	family with sequence similarity 129 member A
SRPX	0.8495	0.242	0.357468	sushi repeat containing protein, X-linked
EBNA1BP2	0.8706	0.304	0.357329	EBNA1 binding protein 2
SLC25A37	0.6458	0.0535	0.357325	solute carrier family 25 member 37
CXCL14	0.7474	0.106	0.357287	C-X-C motif chemokine ligand 14
VPS13A	0.0535	0.000158	0.357222	vacuolar protein sorting 13 homolog A
EGF	0.6693	0.0614	0.357122	epidermal growth factor
TMEM140	0.7719	0.128	0.357083	transmembrane protein 140
	0.8525	0.249	0.357011
ADH1A	0.8548	0.262	0.356861	alcohol dehydrogenase 1A (class I), alpha polypeptide
PTK6	0.7848	0.146	0.35685	protein tyrosine kinase 6
	0.5771	0.0342	0.356641
PLVAP	0.7288	0.0975	0.356038	plasmalemma vesicle associated protein
PRR4	0.851	0.245	0.355639	proline rich 4 (lacrimal)
SNED1	0.6471	0.0541	0.355636	sushi, nidogen and EGF like domains 1
HTT	0.3978	0.0111	0.355609	huntingtin
BMS1P20	0.8821	0.337	0.355398	BMS1, ribosome biogenesis factor pseudogene 20
ARHGEF10	0.726	0.0954	0.355326	Rho guanine nucleotide exchange factor 10
RAB7B	0.629	0.049	0.355262	RAB7B, member RAS oncogene family
TRIM7	0.8495	0.242	0.355207	tripartite motif containing 7
SCAI	0.4771	0.0186	0.355183	suppressor of cancer cell invasion
NXPH4	0.8287	0.197	0.35517	neurexophilin 4
GALNT15	0.5894	0.0375	0.355169	polypeptide N-acetylgalactosaminyltransferase 15
IL2RB	0.8409	0.222	0.355128	interleukin 2 receptor subunit beta
NDUFA5	0.4983	0.021	0.355123	NADH:ubiquinone oxidoreductase subunit A5
PID1	0.7313	0.0987	0.355102	phosphotyrosine interaction domain containing 1
SMC5	0.6001	0.0405	0.355054	structural maintenance of chromosomes 5
CLOCK	0.1404	0.00121	0.355044	clock circadian regulator
CCAR1	0.6421	0.0527	0.355013	cell division cycle and apoptosis regulator 1
PPM1L	0.6762	0.0649	0.354875	protein phosphatase, Mg2+/Mn2+ dependent 1L
METTL25	0.4708	0.0178	0.354546	methyltransferase like 25
POU3F1	0.6975	0.0742	0.354219	POU class 3 homeobox 1
BHMT2	0.5861	0.0368	0.353846	betaine--homocysteine S-methyltransferase 2
CWF19L2	0.5307	0.026	0.353824	CWF19-like 2, cell cycle control (S. pombe)
HSH2D	0.7909	0.152	0.353696	hematopoietic SH2 domain containing
CSDE1	0.343	0.00762	0.353689	cold shock domain containing E1
CCDC88B	0.781	0.142	0.353605	coiled-coil domain containing 88B
	0.891	0.361	0.353572
	0.2506	0.00394	0.353492
ABCA5	0.6091	0.0434	0.353488	ATP binding cassette subfamily A member 5
FAM198A	0.6742	0.064	0.353347	family with sequence similarity 198 member A
MDH2	0.8542	0.26	0.353291	malate dehydrogenase 2
WNT10A	0.7058	0.0789	0.35318	Wnt family member 10A
PPL	0.7504	0.108	0.353153	periplakin
OTUD1	0.483	0.0192	0.353088	OTU deubiquitinase 1
IKZF1	0.8287	0.197	0.353034	IKAROS family zinc finger 1
IL17RD	0.7235	0.0935	0.352941	interleukin 17 receptor D
ZBTB32	0.8058	0.17	0.352831	zinc finger and BTB domain containing 32
BTBD1	0.2413	0.00359	0.352809	BTB domain containing 1
TESC	0.7555	0.113	0.352578	tescalcin
APLP2	0.7035	0.0783	0.35257	amyloid beta precursor like protein 2
HGF	0.6196	0.0459	0.352515	hepatocyte growth factor
SPRR2E	0.8637	0.281	0.352458	small proline rich protein 2E
CES2	0.7519	0.109	0.352364	carboxylesterase 2
ID3	0.2727	0.00462	0.352306	inhibitor of DNA binding 3, HLH protein
	0.7555	0.113	0.352288
CR2	0.7555	0.113	0.352141	complement component 3d receptor 2
TAF15	0.3477	0.00802	0.351962	TATA-box binding protein associated factor 15
GOLGA4	0.5956	0.0391	0.351952	golgin A4
	0.8201	0.187	0.351805
FAM117B	0.7798	0.141	0.351643	family with sequence similarity 117 member B
SLC31A2	0.772	0.129	0.351408	solute carrier family 31 member 2
BPIFB2	0.9032	0.396	0.35139	BPI fold containing family B member 2
EIF5	0.3481	0.00806	0.351197	eukaryotic translation initiation factor 5
TREML2	0.6693	0.0612	0.351024	triggering receptor expressed on myeloid cells like 2
CCR7	0.8564	0.267	0.350899	C-C motif chemokine receptor 7
PTRF	0.6592	0.0583	0.350621	polymerase I and transcript release factor
CD99L2	0.5845	0.036	0.350614	CD99 molecule like 2
LTB	0.8114	0.178	0.350515	lymphotoxin beta
GPAT4	0.5963	0.0392	0.350495	glycerol-3-phosphate acyltransferase 4
BNIPL	0.7847	0.146	0.350438	BCL2 interacting protein like
PGGT1B	0.5935	0.0383	0.350334	protein geranylgeranyltransferase type I subunit beta
FNBP1	0.5704	0.0324	0.350223	formin binding protein 1
	0.7797	0.14	0.350122
	0.7333	0.0996	0.349997
SAMD4A	0.7737	0.131	0.349902	sterile alpha motif domain containing 4A
CD96	0.7234	0.0934	0.349774	CD96 molecule
PLXDC1	0.7719	0.128	0.349715	plexin domain containing 1
HIVEP2	0.4642	0.0167	0.349639	human immunodeficiency virus type I enhancer binding protein 2
CAV1	0.8529	0.253	0.349578	caveolin 1
SMAD9	0.7289	0.0975	0.349493	SMAD family member 9
NFYA	0.487	0.0196	0.349476	nuclear transcription factor Y subunit alpha
	0.8824	0.339	0.349325
HIPK3	0.4728	0.0182	0.349269	homeodomain interacting protein kinase 3
SMARCD3	0.769	0.126	0.349051	SWI/SNF related, matrix associated, actin dependent regulator of chromatin, subfamily d, member 3
JAML	0.7768	0.134	0.349011	junction adhesion molecule like
GPC4	0.8574	0.271	0.348876	glypican 4
MAF	0.8607	0.275	0.348874	MAF bZIP transcription factor
ADORA2A	0.6083	0.0433	0.348717	adenosine A2a receptor
LGR6	0.7877	0.149	0.348694	leucine rich repeat containing G protein-coupled receptor 6
PHF24	0.4224	0.0131	0.348664	PHD finger protein 24
IGFN1	0.6111	0.0441	0.348573	immunoglobulin-like and fibronectin type III domain containing 1
PGLYRP4	0.9151	0.432	0.348528	peptidoglycan recognition protein 4
PURA	0.1313	0.000948	0.348489	purine rich element binding protein A
AIF1L	0.8252	0.192	0.348459	allograft inflammatory factor 1 like
SCG5	0.8473	0.238	0.348442	secretogranin V
PPP1R9A	0.7839	0.144	0.348418	protein phosphatase 1 regulatory subunit 9A
ZNF721	0.6701	0.0623	0.348362	zinc finger protein 721
TRIM69	0.3949	0.0108	0.348346	tripartite motif containing 69
FAM129C	0.7063	0.0797	0.348241	family with sequence similarity 129 member C
PSMG1	0.5307	0.0258	0.348222	proteasome assembly chaperone 1
WFDC5	0.8812	0.334	0.348192	WAP four-disulfide core domain 5
	0.9038	0.4	0.34811
CLIP1	0.6083	0.0426	0.348097	CAP-Gly domain containing linker protein 1
TMEM2	0.5549	0.0293	0.347795	transmembrane protein 2
BATF3	0.724	0.0939	0.34774	basic leucine zipper ATF-like transcription factor 3
SAP25	0.8039	0.168	0.347701	Sin3A associated protein 25
RASAL3	0.8005	0.164	0.347649	RAS protein activator like 3
RSRP1	0.6849	0.0685	0.347387	arginine and serine rich protein 1
2020-03-02	0.7536	0.11	0.347382	membrane associated ring-CH-type finger 2
TAPT1	0.2727	0.00462	0.347285	transmembrane anterior posterior transformation 1
FCRL3	0.7169	0.0894	0.346957	Fc receptor like 3
GIMAP5	0.8487	0.241	0.346752	GTPase, IMAP family member 5
ZC3H12C	0.6209	0.0465	0.346736	zinc finger CCCH-type containing 12C
FAM214A	0.6701	0.0623	0.346661	family with sequence similarity 214 member A
	0.4597	0.0165	0.346621
COL4A3	0.0892	0.000516	0.346418	collagen type IV alpha 3 chain
	0.6871	0.07	0.346394
PHYHD1	0.8256	0.193	0.346128	phytanoyl-CoA dioxygenase domain containing 1
TPM3	0.6246	0.0479	0.346045	tropomyosin 3
GLT1D1	0.792	0.154	0.345863	glycosyltransferase 1 domain containing 1
ZNF185	0.8125	0.179	0.345839	zinc finger protein 185 (LIM domain)
	0.7481	0.107	0.345633
	0.745	0.105	0.345577
FAM65B	0.5761	0.0341	0.345477	family with sequence similarity 65 member B
LOC100507053	0.6083	0.0425	0.345457	uncharacterized LOC100507053
SAMD9	0.8665	0.292	0.345414	sterile alpha motif domain containing 9
DOK7	0.6689	0.0609	0.345258	docking protein 7
KAT6A	0.6299	0.0494	0.345208	lysine acetyltransferase 6A
	0.2873	0.00511	0.345082
MEI1	0.8159	0.182	0.344767	meiotic double-stranded break formation protein 1
FAM110B	0.7147	0.0859	0.344507	family with sequence similarity 110 member B
SLC24A3	0.7406	0.102	0.344456	solute carrier family 24 member 3
ZNF493	0.0792	0.000399	0.344418	zinc finger protein 493
DDR2	0.8525	0.249	0.344345	discoidin domain receptor tyrosine kinase 2
	0.8839	0.344	0.344248
PPP2R3B	0.6992	0.0757	0.344217	protein phosphatase 2 regulatory subunit B''beta
ASRGL1	0.8005	0.163	0.344207	asparaginase like 1
PTPRE	0.7825	0.143	0.344167	protein tyrosine phosphatase, receptor type E
SNRK	0.6592	0.0583	0.344163	SNF related kinase
MYL6B	0.4649	0.0169	0.343897	myosin light chain 6B
IL10RA	0.7315	0.0988	0.343858	interleukin 10 receptor subunit alpha
CADPS2	0.7152	0.0876	0.343704	calcium dependent secretion activator 2
LTBP2	0.7558	0.114	0.343523	latent transforming growth factor beta binding protein 2
ZBTB47	0.7652	0.122	0.343176	zinc finger and BTB domain containing 47
USP47	0.495	0.0205	0.343155	ubiquitin specific peptidase 47
HRH1	0.6196	0.0459	0.343069	histamine receptor H1
IL6ST	0.5401	0.0268	0.342999	interleukin 6 signal transducer
C1orf105	0.2245	0.00314	0.342898	chromosome 1 open reading frame 105
ASPA	0.0884	0.00049	0.342498	aspartoacylase
EYA4	0.7961	0.159	0.342385	EYA transcriptional coactivator and phosphatase 4
DAZL	0.4849	0.0194	0.342236	deleted in azoospermia like
CD79A	0.791	0.153	0.342215	CD79a molecule
USP53	0.5073	0.0229	0.34217	ubiquitin specific peptidase 53
KLRC4	0.8911	0.362	0.342049	killer cell lectin like receptor C4
CAST	0.7147	0.087	0.341839	calpastatin
TSC1	0.2801	0.00492	0.341583	tuberous sclerosis 1
SREK1IP1	0.2609	0.00423	0.341286	SREK1 interacting protein 1
TBC1D9	0.5602	0.0307	0.341238	TBC1 domain family member 9
RPS10	0.8806	0.33	0.341069	ribosomal protein S10
TUBB2A	0.7101	0.0824	0.341054	tubulin beta 2A class IIa
DOCK2	0.7136	0.0844	0.340961	dedicator of cytokinesis 2
PPP2R5B	0.3358	0.00712	0.340933	protein phosphatase 2 regulatory subunit B'beta
TNS2	0.5602	0.0305	0.340858	tensin 2
MUC15	0.8403	0.219	0.340608	mucin 15, cell surface associated
TMEM79	0.8467	0.232	0.340605	transmembrane protein 79
KIAA0232	0.3883	0.0103	0.340589	KIAA0232
HDAC5	0.4084	0.0117	0.340366	histone deacetylase 5
ZBTB44	0.4919	0.0201	0.340269	zinc finger and BTB domain containing 44
SETBP1	0.6748	0.0643	0.340212	SET binding protein 1
COL18A1	0.8256	0.193	0.340158	collagen type XVIII alpha 1 chain
RBBP6	0.8201	0.187	0.339952	RB binding protein 6, ubiquitin ligase
ATF4	0.5604	0.031	0.339927	activating transcription factor 4
DENND2D	0.6975	0.074	0.339883	DENN domain containing 2D
CEP85L	0.7217	0.0921	0.3398	centrosomal protein 85 like
SLC7A1	0.7001	0.0766	0.339785	solute carrier family 7 member 1
PDZRN3	0.8525	0.247	0.339776	PDZ domain containing ring finger 3
GRAP	0.6873	0.0703	0.339717	GRB2-related adaptor protein
TBC1D4	0.5816	0.035	0.339701	TBC1 domain family member 4
COL21A1	0.7757	0.132	0.339687	collagen type XXI alpha 1 chain
TBC1D14	0.4116	0.012	0.339619	TBC1 domain family member 14
RBM17	0.3949	0.0109	0.339589	RNA binding motif protein 17
ETS1	0.619	0.0456	0.339557	ETS proto-oncogene 1, transcription factor
GIMAP4	0.8409	0.222	0.339439	GTPase, IMAP family member 4
TSTD3	0.3976	0.0111	0.339391	thiosulfate sulfurtransferase (rhodanese)-like domain containing 3
PTS	0.3481	0.00806	0.339367	6-pyruvoyltetrahydropterin synthase
SORBS1	0.8103	0.176	0.339347	sorbin and SH3 domain containing 1
POLR2L	0.409	0.0118	0.339345	RNA polymerase II subunit L
CXCL10	0.9222	0.461	0.339237	C-X-C motif chemokine ligand 10
PDXK	0.4321	0.0142	0.338977	pyridoxal (pyridoxine, vitamin B6) kinase
ATP1B1	0.8793	0.322	0.338848	ATPase Na+/K+ transporting subunit beta 1
GRPEL2	0.6083	0.0431	0.338741	GrpE like 2, mitochondrial
SDR16C5	0.8303	0.202	0.338683	short chain dehydrogenase/reductase family 16C, member 5
MTMR9	0.4802	0.0189	0.338536	myotubularin related protein 9
CD59	0.6524	0.0562	0.338488	CD59 molecule
	0.6196	0.0457	0.338291
ALDH3A1	0.9238	0.468	0.338252	aldehyde dehydrogenase 3 family member A1
CFH	0.7495	0.108	0.338086	complement factor H
NOL8	0.7946	0.156	0.338018	nucleolar protein 8
GPR18	0.8547	0.261	0.338012	G protein-coupled receptor 18
GPR171	0.8806	0.328	0.337908	G protein-coupled receptor 171
CRYGS	0.7893	0.15	0.337864	crystallin gamma S
MS4A14	0.527	0.0253	0.337635	membrane spanning 4-domains A14
MBP	0.483	0.0193	0.337619	myelin basic protein
USP48	0.5834	0.0355	0.337428	ubiquitin specific peptidase 48
SCGB1D1	0.8608	0.276	0.336889	secretoglobin family 1D member 1
LAX1	0.8282	0.196	0.336819	lymphocyte transmembrane adaptor 1
GHR	0.8072	0.173	0.336614	growth hormone receptor
SYT11	0.6374	0.0511	0.336502	synaptotagmin 11
SLCO4A1	0.7773	0.135	0.336451	solute carrier organic anion transporter family member 4A1
ANKRD6	0.779	0.137	0.336321	ankyrin repeat domain 6
SYTL3	0.7001	0.0765	0.336181	synaptotagmin like 3
FAM30A	0.8845	0.346	0.336153	family with sequence similarity 30, member A
LPAR6	0.7796	0.139	0.33612	lysophosphatidic acid receptor 6
FUT1	0.746	0.105	0.33604	fucosyltransferase 1 (H blood group)
	0.5705	0.0326	0.335984
CWC27	0.672	0.0631	0.335848	CWC27 spliceosome associated protein homolog
SNRPN	0.8142	0.181	0.335771	small nuclear ribonucleoprotein polypeptide N
LEAP2	0.449	0.0155	0.335632	liver enriched antimicrobial peptide 2
CCDC71L	0.7848	0.146	0.335437	coiled-coil domain containing 71-like
POLD4	0.8525	0.25	0.335334	DNA polymerase delta 4, accessory subunit
ITLN1	0.878	0.317	0.335329	intelectin 1
PGM5-AS1	0.2057	0.00265	0.33529	PGM5 antisense RNA 1
	0.7834	0.144	0.335268
ACOX2	0.7713	0.127	0.335228	acyl-CoA oxidase 2
ALDH1A3	0.8533	0.255	0.335108	aldehyde dehydrogenase 1 family member A3
HAL	0.8652	0.285	0.334966	histidine ammonia-lyase
GAPT	0.7902	0.151	0.334853	GRB2-binding adaptor protein, transmembrane
COL17A1	0.8328	0.207	0.334814	collagen type XVII alpha 1 chain
CCR3	0.4297	0.0139	0.334541	C-C motif chemokine receptor 3
LGI4	0.6804	0.0669	0.334511	leucine rich repeat LGI family member 4
FMN1	0.6452	0.0533	0.334471	formin 1
	0.483	0.0192	0.33435
KLRK1	0.8016	0.165	0.3342	killer cell lectin like receptor K1
CCND2	0.8661	0.289	0.334184	cyclin D2
CDA	0.8569	0.267	0.33411	cytidine deaminase
RTKN2	0.7727	0.129	0.334101	rhotekin 2
LOC101928377	0.5845	0.036	0.334025	uncharacterized LOC101928377
ICAM3	0.755	0.113	0.333965	intercellular adhesion molecule 3
CYP2R1	0.668	0.0605	0.333833	cytochrome P450 family 2 subfamily R member 1
ARMCX2	0.8659	0.286	0.333734	armadillo repeat containing, X-linked 2
ADGRG5	0.8077	0.174	0.333724	adhesion G protein-coupled receptor G5
SH3D19	0.6196	0.0459	0.333621	SH3 domain containing 19
FBXL16	0.7811	0.142	0.333474	F-box and leucine rich repeat protein 16
CALM1	0.5978	0.0395	0.333415	calmodulin 1
CD177	0.672	0.0631	0.333291	CD177 molecule
GAB2	0.4996	0.0212	0.333138	GRB2 associated binding protein 2
RGS13	0.2139	0.00289	0.333107	regulator of G-protein signaling 13
SAA1	0.8824	0.339	0.332909	serum amyloid A1
MAP4	0.4503	0.0156	0.332878	microtubule associated protein 4
TFF3	0.9089	0.412	0.332852	trefoil factor 3
	0.4132	0.0123	0.332736
AMPD3	0.5578	0.0298	0.332736	adenosine monophosphate deaminase 3
TNFRSF6B	0.8424	0.224	0.332538	TNF receptor superfamily member 6b
GFRA1	0.7634	0.121	0.332444	GDNF family receptor alpha 1
SOX8	0.755	0.112	0.332415	SRY-box 8
STAMBPL1	0.6614	0.0587	0.332396	STAM binding protein like 1
[truncated: 38,737 more rows]

## Sheet: GSE84846stageIvsIVDEGs
Gene.symbol	adj.P.Val	P.Value	logFC	Gene.title						KEGG_04261_Adrenergic_signaling_in_cardiomyocytes	2.08768e-09		SELE	KEGG_04514_Cell_adhesion_molecules_(CAMs)
KLHL41	0.0354	5.98e-05	2.97554	kelch like family member 41						KEGG_04530_Tight_junction	2.75573e-06		ATP1A2	KEGG_04960_Aldosterone-regulated_sodium_reabsorption
SMPX	0.0422	0.000103	2.75378	small muscle protein, X-linked						KEGG_04510_Focal_adhesion	2.48016e-05		COL11A1	KEGG_04510_Focal_adhesion
ACTN2	0.0371	6.9e-05	2.67488	actinin alpha 2						KEGG_04022_cGMP-PKG_signaling_pathway_-_Homo_sapiens_(human)	0.00138889		COL11A1	KEGG_04512_ECM-receptor_interaction
MYH2	0.0631	0.000249	2.50054	myosin heavy chain 2						KEGG_04921_Oxytocin_signaling_pathway	0.00138889		CACNB1	KEGG_04010_MAPK_signaling_pathway
TCAP	0.0371	6.77e-05	2.50017	titin-cap						KEGG_04010_MAPK_signaling_pathway	0.00833333		CACNB1	KEGG_05414_Dilated_cardiomyopathy
ASB5	0.0556	0.000183	2.4988	ankyrin repeat and SOCS box containing 5						KEGG_04020_Calcium_signaling_pathway	0.00833333		PYGM	KEGG_00500_Starch_and_sucrose_metabolism
MYOZ2	0.0354	4.98e-05	2.49137	myozenin 2						KEGG_04810_Regulation_of_actin_cytoskeleton	0.00833333		PYGM	KEGG_04910_Insulin_signaling_pathway
MYF6	0.0392	8.57e-05	2.4663	myogenic factor 6						KEGG_04371_Apelin_signaling_pathway_-_Homo_sapiens_(human)	0.0416667		ACTN2	KEGG_04510_Focal_adhesion
MYBPH	0.0845	0.000447	2.44396	myosin binding protein H						KEGG_04512_ECM-receptor_interaction	0.166667		ACTN2	KEGG_04520_Adherens_junction
TTN	0.0556	0.000182	2.42083	titin						KEGG_04910_Insulin_signaling_pathway	0.166667		ACTN2	KEGG_04530_Tight_junction
MYL1	0.1044	0.000654	2.41758	myosin light chain 1						KEGG_04919_Thyroid_hormone_signaling_pathway	0.166667		ACTN2	KEGG_04810_Regulation_of_actin_cytoskeleton
MYOT	0.0326	3.41e-05	2.41577	myotilin						KEGG_00330_Arginine_and_proline_metabolism	0.5		MEF2C	KEGG_04010_MAPK_signaling_pathway
MYL2	0.0626	0.000242	2.41528	myosin light chain 2						KEGG_04024_cAMP_signaling_pathway_-_Homo_sapiens_(human)	0.5		MYH7	KEGG_04260_Cardiac_muscle_contraction
TNNT3	0.0669	0.00029	2.33883	troponin T3, fast skeletal type						KEGG_04060_Cytokine-cytokine_receptor_interaction	0.5		MYH7	KEGG_04530_Tight_junction
ANKRD23	0.0392	8.54e-05	2.30521	ankyrin repeat domain 23						KEGG_04151_PI3K-Akt_signaling_pathway_-_Homo_sapiens_(human)	0.5		MYH7	KEGG_05410_Hypertrophic_cardiomyopathy_(HCM)
MB	0.064	0.000256	2.30267	myoglobin						KEGG_04270_Vascular_smooth_muscle_contraction	0.5		MYH7	KEGG_05414_Dilated_cardiomyopathy
NEB	0.0312	2.69e-05	2.28247	nebulin						KEGG_04514_Cell_adhesion_molecules_(CAMs)	0.5		PLA2G3	KEGG_00564_Glycerophospholipid_metabolism
CSRP3	0.1082	0.000688	2.27897	cysteine and glycine rich protein 3						KEGG_04668_TNF_signaling_pathway_-_Homo_sapiens_(human)	0.5		PLA2G3	KEGG_00565_Ether_lipid_metabolism
MYBPC1	0.0397	8.96e-05	2.2253	myosin binding protein C, slow type						KEGG_04670_Leukocyte_transendothelial_migration	0.5		PLA2G3	KEGG_00590_Arachidonic_acid_metabolism
CKM	0.0877	0.000476	2.21272	creatine kinase, M-type									PLA2G3	KEGG_00591_Linoleic_acid_metabolism
NRAP	0.0509	0.000147	2.18117	nebulin related anchoring protein									PLA2G3	KEGG_00592_alpha-Linolenic_acid_metabolism
MYLPF	0.089	0.000505	2.14249	myosin light chain, phosphorylatable, fast skeletal muscle									PLA2G3	KEGG_04010_MAPK_signaling_pathway
TNNI2	0.062	0.000228	2.13495	troponin I2, fast skeletal type									PLA2G3	KEGG_04270_Vascular_smooth_muscle_contraction
APOBEC2	0.0354	5.91e-05	2.1258	apolipoprotein B mRNA editing enzyme catalytic subunit 2									PLA2G3	KEGG_04370_VEGF_signaling_pathway
MYOZ1	0.0312	2.34e-05	2.09425	myozenin 1									PLA2G3	KEGG_04664_Fc_epsilon_RI_signaling_pathway
TNNT3	0.0445	0.000114	2.08923	troponin T3, fast skeletal type									PLA2G3	KEGG_04730_Long-term_depression
XIRP2	0.0556	0.00018	2.07896	xin actin binding repeat containing 2									PLA2G3	KEGG_04912_GnRH_signaling_pathway
LOC100507537	0.0354	5.37e-05	2.05333	uncharacterized LOC100507537									MYLK2	KEGG_04020_Calcium_signaling_pathway
LMOD2	0.0342	4.3e-05	2.03538	leiomodin 2									MYLK2	KEGG_04270_Vascular_smooth_muscle_contraction
KRT4	0.2076	0.0027	2.0217	keratin 4									MYLK2	KEGG_04510_Focal_adhesion
ATP1A2	0.0403	9.31e-05	2.00472	ATPase Na+/K+ transporting subunit alpha 2									MYLK2	KEGG_04810_Regulation_of_actin_cytoskeleton
TNNC2	0.1525	0.00145	1.99453	troponin C2, fast skeletal type									TNNC2	KEGG_04020_Calcium_signaling_pathway
DDIT4L	0.058	0.000199	1.96428	DNA damage inducible transcript 4 like									SFRP1	KEGG_04310_Wnt_signaling_pathway
MYH7	0.0782	0.00038	1.94272	myosin, heavy chain 7, cardiac muscle, beta									CKM	KEGG_00330_Arginine_and_proline_metabolism
SELE	0.0312	1.31e-05	1.92491	selectin E									ENO3	KEGG_00010_Glycolysis_/_Gluconeogenesis
TMOD4	0.0312	1.95e-05	1.89157	tropomodulin 4									CACNG1	KEGG_04010_MAPK_signaling_pathway
ACTA1	0.3201	0.00627	1.85181	actin, alpha 1, skeletal muscle									CACNG1	KEGG_05414_Dilated_cardiomyopathy
DES	0.1962	0.00236	1.84052	desmin									MYH1	KEGG_04530_Tight_junction
SYNPO2L	0.0312	2.76e-05	1.83882	synaptopodin 2 like									MYH3	KEGG_04530_Tight_junction
TNNC1	0.0884	0.000483	1.82641	troponin C1, slow skeletal and cardiac type									MYL2	KEGG_04260_Cardiac_muscle_contraction
SLN	0.0807	0.000414	1.77871	sarcolipin									MYL2	KEGG_04510_Focal_adhesion
CRNN	0.3827	0.00988	1.76514	cornulin									MYL2	KEGG_04530_Tight_junction
CKMT2	0.0449	0.000117	1.76466	creatine kinase, mitochondrial 2									MYL2	KEGG_04670_Leukocyte_transendothelial_migration
FHL1	0.0312	9.68e-06	1.74414	four and a half LIM domains 1									MYL2	KEGG_04810_Regulation_of_actin_cytoskeleton
SPTB	0.0351	4.73e-05	1.74382	spectrin beta, erythrocytic									MYL2	KEGG_05410_Hypertrophic_cardiomyopathy_(HCM)
CA3	0.1454	0.00132	1.73141	carbonic anhydrase 3									MYL2	KEGG_05414_Dilated_cardiomyopathy
MYH1	0.0665	0.000284	1.71453	myosin heavy chain 1									THBS4	KEGG_04350_TGF-beta_signaling_pathway
MYOZ3	0.0312	2.35e-05	1.70999	myozenin 3									THBS4	KEGG_04510_Focal_adhesion
ENO3	0.0413	9.84e-05	1.705	enolase 3									THBS4	KEGG_04512_ECM-receptor_interaction
ATP2A1	0.0312	6.17e-06	1.672	ATPase sarcoplasmic/endoplasmic reticulum Ca2+ transporting 1									TNNC1	KEGG_04020_Calcium_signaling_pathway
MYBPC2	0.0665	0.000276	1.66467	myosin binding protein C, fast type									TNNC1	KEGG_04260_Cardiac_muscle_contraction
PYGM	0.0312	1.36e-05	1.65642	phosphorylase, glycogen, muscle									TNNC1	KEGG_05410_Hypertrophic_cardiomyopathy_(HCM)
DUSP26	0.1201	0.000796	1.62796	dual specificity phosphatase 26 (putative)									TNNC1	KEGG_05414_Dilated_cardiomyopathy
TRIM63	0.139	0.00115	1.61888	tripartite motif containing 63									PRKAG3	KEGG_04910_Insulin_signaling_pathway
PRG4	0.0354	5.44e-05	1.60903	proteoglycan 4									PRKAG3	KEGG_04920_Adipocytokine_signaling_pathway
PDLIM3	0.1677	0.00172	1.60649	PDZ and LIM domain 3									AMPD1	KEGG_00230_Purine_metabolism
TPM1	0.0509	0.000148	1.59862	tropomyosin 1 (alpha)									PPP1R3C	KEGG_04910_Insulin_signaling_pathway
LRRC39	0.0312	1.58e-05	1.59494	leucine rich repeat containing 39									APOBEC2	KEGG_00791_Atrazine_degradation
MYH3	0.1695	0.00176	1.58345	myosin, heavy chain 3, skeletal muscle, embryonic									MYH2	KEGG_04530_Tight_junction
SFRP1	0.0527	0.000154	1.57991	secreted frizzled related protein 1									CACNG6	KEGG_04010_MAPK_signaling_pathway
CMYA5	0.0714	0.000329	1.5761	cardiomyopathy associated 5									CACNG6	KEGG_05414_Dilated_cardiomyopathy
MYOM1	0.0312	6.77e-06	1.57517	myomesin 1									MYH8	KEGG_04530_Tight_junction
CACNG1	0.055	0.000177	1.5747	calcium voltage-gated channel auxiliary subunit gamma 1									ITGA7	KEGG_04510_Focal_adhesion
TNNT1	0.0669	0.000293	1.56968	troponin T1, slow skeletal type									ITGA7	KEGG_04512_ECM-receptor_interaction
EEF1A2	0.0639	0.000254	1.54891	eukaryotic translation elongation factor 1 alpha 2									ITGA7	KEGG_04810_Regulation_of_actin_cytoskeleton
PYGM	0.0325	3.1e-05	1.54026	phosphorylase, glycogen, muscle									PPP1R1A	KEGG_04720_Long-term_potentiation
AMPD1	0.0626	0.00024	1.49169	adenosine monophosphate deaminase 1									CCL21	KEGG_04060_Cytokine-cytokine_receptor_interaction
SYNPO2	0.058	0.000199	1.48531	synaptopodin 2									CCL21	KEGG_04062_Chemokine_signaling_pathway
RRAD	0.1499	0.00139	1.48472	RRAD, Ras related glycolysis inhibitor and calcium channel regulator									AOX1	KEGG_00280_Valine__leucine_and_isoleucine_degradation
C8orf22	0.1527	0.00147	1.47544	chromosome 8 open reading frame 22									AOX1	KEGG_00350_Tyrosine_metabolism
ACTC1	0.2923	0.00532	1.45958	actin, alpha, cardiac muscle 1									AOX1	KEGG_00380_Tryptophan_metabolism
DUSP13	0.0665	0.000277	1.43683	dual specificity phosphatase 13									AOX1	KEGG_00750_Vitamin_B6_metabolism
GDF10	0.0312	1.58e-05	1.4197	growth differentiation factor 10									AOX1	KEGG_00760_Nicotinate_and_nicotinamide_metabolism
HSPB3	0.3358	0.00713	1.40462	heat shock protein family B (small) member 3									AOX1	KEGG_00982_Drug_metabolism_-_cytochrome_P450
CHGB	0.5029	0.0223	1.40312	chromogranin B									HDC	KEGG_00340_Histidine_metabolism
CAV3	0.0312	2.83e-05	1.40121	caveolin 3									TPM1	KEGG_04260_Cardiac_muscle_contraction
DUSP27	0.0885	0.000497	1.38806	dual specificity phosphatase 27 (putative)									TPM1	KEGG_05410_Hypertrophic_cardiomyopathy_(HCM)
TGM3	0.1418	0.00125	1.38663	transglutaminase 3									TPM1	KEGG_05414_Dilated_cardiomyopathy
HRC	0.0457	0.000122	1.38614	histidine rich calcium binding protein									PSPH	KEGG_00260_Glycine__serine_and_threonine_metabolism
PGAM2	0.0312	2.69e-05	1.38276	phosphoglycerate mutase 2									CXCL13	KEGG_04060_Cytokine-cytokine_receptor_interaction
CACNG6	0.0392	8.67e-05	1.3757	calcium voltage-gated channel auxiliary subunit gamma 6									CXCL13	KEGG_04062_Chemokine_signaling_pathway
CASQ2	0.0792	0.000401	1.37505	calsequestrin 2									ACTC1	KEGG_04260_Cardiac_muscle_contraction
TTN	0.0665	0.000282	1.36951	titin									ACTC1	KEGG_05410_Hypertrophic_cardiomyopathy_(HCM)
TXLNB	0.0614	0.000225	1.35941	taxilin beta									ACTC1	KEGG_05414_Dilated_cardiomyopathy
LDB3	0.0312	2.59e-05	1.35633	LIM domain binding 3									PGAM2	KEGG_00010_Glycolysis_/_Gluconeogenesis
UNC45B	0.0644	0.000264	1.34997	unc-45 myosin chaperone B									CA3	KEGG_00910_Nitrogen_metabolism
PPP1R1A	0.1423	0.00126	1.34757	protein phosphatase 1 regulatory inhibitor subunit 1A									SELP	KEGG_04514_Cell_adhesion_molecules_(CAMs)
RBFOX1	0.054	0.000163	1.31986	RNA binding protein, fox-1 homolog 1									MYLPF	KEGG_04510_Focal_adhesion
PLN	0.1556	0.00152	1.31551	phospholamban									MYLPF	KEGG_04530_Tight_junction
SPRR2G	0.5539	0.0292	1.31494	small proline rich protein 2G									MYLPF	KEGG_04670_Leukocyte_transendothelial_migration
PPP1R3C	0.0626	0.000238	1.31084	protein phosphatase 1 regulatory subunit 3C									MYLPF	KEGG_04810_Regulation_of_actin_cytoskeleton
MUSTN1	0.1307	0.00094	1.30825	musculoskeletal, embryonic nuclear protein 1									CAV3	KEGG_04510_Focal_adhesion
CHRDL2	0.0705	0.000313	1.30732	chordin like 2									AKR1C1	KEGG_00980_Metabolism_of_xenobiotics_by_cytochrome_P450
TMPRSS11B	0.4649	0.0169	1.30289	transmembrane protease, serine 11B									ATP2A1	KEGG_04020_Calcium_signaling_pathway
ANK1	0.0312	1.93e-05	1.30146	ankyrin 1									MYH6	KEGG_04260_Cardiac_muscle_contraction
AGBL1	0.0325	3.12e-05	1.29821	ATP/GTP binding protein like 1									MYH6	KEGG_04530_Tight_junction
ANGPTL1	0.1425	0.00127	1.29601	angiopoietin like 1									MYH6	KEGG_05410_Hypertrophic_cardiomyopathy_(HCM)
PCSK1	0.0355	6.1e-05	1.2936	proprotein convertase subtilisin/kexin type 1									MYH6	KEGG_05414_Dilated_cardiomyopathy
SELP	0.0562	0.000188	1.29342	selectin P									MYH7	KEGG_04530_Tight_junction
HSPB7	0.055	0.000173	1.2813	heat shock protein family B (small) member 7									PLN	KEGG_04020_Calcium_signaling_pathway
LMOD3	0.0354	5.99e-05	1.26853	leiomodin 3									PLN	KEGG_05414_Dilated_cardiomyopathy
CASQ1	0.0312	2.67e-05	1.26652	calsequestrin 1									PLA2G3	KEGG_04014_Ras_signaling_pathway_-_Homo_sapiens_(human)
AOX1	0.0665	0.00028	1.26228	aldehyde oxidase 1									MEF2C	KEGG_04371_Apelin_signaling_pathway_-_Homo_sapiens_(human)
ITIH4	0.1411	0.00123	1.2577	inter-alpha-trypsin inhibitor heavy chain family member 4									MYL2	KEGG_04371_Apelin_signaling_pathway_-_Homo_sapiens_(human)
MYLK2	0.0822	0.000424	1.25158	myosin light chain kinase 2									PRKAG3	KEGG_04371_Apelin_signaling_pathway_-_Homo_sapiens_(human)
SGCG	0.0769	0.000372	1.24966	sarcoglycan gamma									MYLK2	KEGG_04371_Apelin_signaling_pathway_-_Homo_sapiens_(human)
SGCA	0.1326	0.00097	1.24839	sarcoglycan alpha									CCL21	KEGG_04064_NF-kappa_B_signaling_pathway_-_Homo_sapiens_(human)
EMCN	0.0354	4.87e-05	1.24603	endomucin									MMP3	KEGG_04668_TNF_signaling_pathway_-_Homo_sapiens_(human)
SFRP1	0.0542	0.000166	1.24431	secreted frizzled related protein 1									SELE	KEGG_04668_TNF_signaling_pathway_-_Homo_sapiens_(human)
PDE4DIP	0.1028	0.000636	1.22879	phosphodiesterase 4D interacting protein									ENO3	KEGG_04066_HIF-1_signaling_pathway_-_Homo_sapiens_(human)
TNNI1	0.1418	0.00125	1.22704	troponin I1, slow skeletal type									PRKAG3	KEGG_04068_FoxO_signaling_pathway_-_Homo_sapiens_(human)
MYOM2	0.0714	0.000321	1.22416	myomesin 2									ATP1A2	KEGG_04024_cAMP_signaling_pathway_-_Homo_sapiens_(human)
SYNPO2	0.2079	0.00274	1.21289	synaptopodin 2									PLN	KEGG_04024_cAMP_signaling_pathway_-_Homo_sapiens_(human)
PRKAG3	0.0626	0.000234	1.20362	protein kinase AMP-activated non-catalytic subunit gamma 3									MEF2C	KEGG_04022_cGMP-PKG_signaling_pathway_-_Homo_sapiens_(human)
P2RY14	0.1753	0.00188	1.20027	purinergic receptor P2Y14									MYH7	KEGG_04022_cGMP-PKG_signaling_pathway_-_Homo_sapiens_(human)
CACNB1	0.0349	4.62e-05	1.19917	calcium voltage-gated channel auxiliary subunit beta 1									ATP1A2	KEGG_04022_cGMP-PKG_signaling_pathway_-_Homo_sapiens_(human)
STAC3	0.0792	0.000394	1.19321	SH3 and cysteine rich domain 3									ATP2A1	KEGG_04022_cGMP-PKG_signaling_pathway_-_Homo_sapiens_(human)
KLK5	0.2148	0.00294	1.18369	kallikrein related peptidase 5									PLN	KEGG_04022_cGMP-PKG_signaling_pathway_-_Homo_sapiens_(human)
ANO5	0.076	0.000364	1.18235	anoctamin 5									MYLK2	KEGG_04022_cGMP-PKG_signaling_pathway_-_Homo_sapiens_(human)
NELL1	0.0164	1.12e-06	1.17662	neural EGFL like 1									ITGA7	KEGG_04151_PI3K-Akt_signaling_pathway_-_Homo_sapiens_(human)
DHRS7C	0.0312	1.43e-05	1.17326	dehydrogenase/reductase 7C									THBS4	KEGG_04151_PI3K-Akt_signaling_pathway_-_Homo_sapiens_(human)
ANK1	0.0371	7.19e-05	1.16919	ankyrin 1									PRKAG3	KEGG_04152_AMPK_signaling_pathway_-_Homo_sapiens_(human)
HFE2	0.0312	1.18e-05	1.16885	hemochromatosis type 2 (juvenile)									THBS4	KEGG_04145_Phagosome
CHRDL2	0.0397	8.97e-05	1.15901	chordin like 2									PRKAG3	KEGG_04211_Longevity_regulating_pathway
LINC01405	0.0792	0.000399	1.15887	long intergenic non-protein coding RNA 1405									MYLK2	KEGG_04611_Platelet_activation
UNC45B	0.087	0.00047	1.15299	unc-45 myosin chaperone B									MEF2C	KEGG_04921_Oxytocin_signaling_pathway
MYOC	0.1775	0.00197	1.15022	myocilin									PRKAG3	KEGG_04921_Oxytocin_signaling_pathway
Unk	0.0509	0.000143	1.14179										CACNG6	KEGG_04921_Oxytocin_signaling_pathway
MEF2C	0.1384	0.00108	1.14002	myocyte enhancer factor 2C									CACNB1	KEGG_04921_Oxytocin_signaling_pathway
LOC100128164	0.1103	0.00071	1.13644	four and a half LIM domains 1 pseudogene									CACNG1	KEGG_04921_Oxytocin_signaling_pathway
CRLF1	0.1718	0.00179	1.1356	cytokine receptor like factor 1									MYLK2	KEGG_04921_Oxytocin_signaling_pathway
RBM24	0.0626	0.000243	1.13526	RNA binding motif protein 24									ATP1A2	KEGG_04918_Thyroid_hormone_synthesis
GALNT16	0.1542	0.00149	1.13435	polypeptide N-acetylgalactosaminyltransferase 16									MYH6	KEGG_04919_Thyroid_hormone_signaling_pathway
KRT13	0.5817	0.0353	1.12962	keratin 13									ATP1A2	KEGG_04919_Thyroid_hormone_signaling_pathway
RGS5	0.113	0.000732	1.12945	regulator of G-protein signaling 5									PLN	KEGG_04919_Thyroid_hormone_signaling_pathway
RRAD	0.2351	0.00341	1.12612	RRAD, Ras related glycolysis inhibitor and calcium channel regulator									MYH6	KEGG_04261_Adrenergic_signaling_in_cardiomyocytes
TMEM38A	0.0644	0.000261	1.11949	transmembrane protein 38A									MYH7	KEGG_04261_Adrenergic_signaling_in_cardiomyocytes
IL36G	0.6414	0.0522	1.118	interleukin 36, gamma									MYL2	KEGG_04261_Adrenergic_signaling_in_cardiomyocytes
ITGA7	0.0884	0.000489	1.10993	integrin subunit alpha 7									ATP1A2	KEGG_04261_Adrenergic_signaling_in_cardiomyocytes
SPRR1A	0.6693	0.0614	1.10503	small proline rich protein 1A									PLN	KEGG_04261_Adrenergic_signaling_in_cardiomyocytes
SMTNL2	0.0384	7.68e-05	1.09575	smoothelin like 2									PPP1R1A	KEGG_04261_Adrenergic_signaling_in_cardiomyocytes
NRAP	0.0746	0.000353	1.09557	nebulin related anchoring protein									CACNG6	KEGG_04261_Adrenergic_signaling_in_cardiomyocytes
FITM1	0.0312	2.68e-05	1.09466	fat storage inducing transmembrane protein 1									ACTC1	KEGG_04261_Adrenergic_signaling_in_cardiomyocytes
MMP3	0.4218	0.0131	1.09165	matrix metallopeptidase 3									TNNC1	KEGG_04261_Adrenergic_signaling_in_cardiomyocytes
THBS4	0.6353	0.0506	1.08647	thrombospondin 4									TPM1	KEGG_04261_Adrenergic_signaling_in_cardiomyocytes
ITGB1BP2	0.0413	9.81e-05	1.08484	integrin subunit beta 1 binding protein 2									CACNB1	KEGG_04261_Adrenergic_signaling_in_cardiomyocytes
KCNA7	0.0392	8.6e-05	1.08276	potassium voltage-gated channel subfamily A member 7									CACNG1	KEGG_04261_Adrenergic_signaling_in_cardiomyocytes
MMRN1	0.0164	1.21e-06	1.0793	multimerin 1
MYH6	0.0714	0.000335	1.07008	myosin heavy chain 6
HDC	0.0836	0.000437	1.06048	histidine decarboxylase
TGM1	0.548	0.0284	1.0581	transglutaminase 1
CXCL13	0.5221	0.0245	1.05224	C-X-C motif chemokine ligand 13
MLIP	0.242	0.00362	1.04974	muscular LMNA-interacting protein
ARPP21	0.0714	0.000328	1.04881	cAMP regulated phosphoprotein 21
Unk	0.1038	0.000647	1.04859
SRPK3	0.0562	0.000188	1.04398	SRSF protein kinase 3
HHATL	0.0312	2.49e-05	1.04307	hedgehog acyltransferase-like
PLA2G3	0.3815	0.00984	1.03257	phospholipase A2 group III
MYOZ2	0.0665	0.000283	1.03029	myozenin 2
CORO6	0.0669	0.000289	1.0298	coronin 6
PRUNE2	0.4422	0.0148	1.02847	prune homolog 2
DEFB103B	0.5426	0.0272	1.02658	defensin beta 103B
SPINK5	0.5845	0.0357	1.0234	serine peptidase inhibitor, Kazal type 5
DLK1	0.3423	0.00756	1.01949	delta like non-canonical Notch ligand 1
FAM25A	0.5516	0.029	1.01927	family with sequence similarity 25 member A
CCL21	0.0972	0.000585	1.01856	C-C motif chemokine ligand 21
MYH8	0.0387	7.95e-05	1.01204	myosin heavy chain 8
ENDOU	0.1383	0.00107	1.00237	endonuclease, poly(U) specific
MIR133A1	0.0342	4.3e-05	1.00203	microRNA 133a-1
DUXAP8	0.1384	0.00108	-1.01862	double homeobox A pseudogene 8
LINC01296	0.139	0.00115	-1.02318	long intergenic non-protein coding RNA 1296
PRSS21	0.3162	0.00611	-1.02476	protease, serine 21
OLFM4	0.7577	0.117	-1.02649	olfactomedin 4
WDR72	0.3563	0.0084	-1.02685	WD repeat domain 72
Unk	0.1858	0.00213	-1.02738
POTEE	0.2609	0.00423	-1.02854	POTE ankyrin domain family member E
AKR1C1	0.6305	0.0495	-1.05157	aldo-keto reductase family 1 member C1
DNAH14	0.0387	7.97e-05	-1.07305	dynein axonemal heavy chain 14
POTED	0.1908	0.00223	-1.08402	POTE ankyrin domain family member D
LOC100507460	0.1404	0.0012	-1.08916	uncharacterized LOC100507460
DNAH14	0.0312	1.62e-05	-1.10946	dynein axonemal heavy chain 14
Unk	0.1231	0.000828	-1.12115
POTEM	0.139	0.0011	-1.17398	POTE ankyrin domain family member M
CASC9	0.3583	0.00857	-1.2215	cancer susceptibility candidate 9 (non-protein coding)
POTEB3	0.139	0.00111	-1.23306	POTE ankyrin domain family member B3
PSPH	0.1425	0.00128	-1.29528	phosphoserine phosphatase
POTEE	0.1404	0.0012	-1.33213	POTE ankyrin domain family member E
COL11A1	0.3004	0.00567	-1.43716	collagen type XI alpha 1 chain
MAGEA1	0.1826	0.00207	-1.62015	MAGE family member A1
MAGEA9	0.1423	0.00127	-1.65127	MAGE family member A9
PRAME	0.0312	1.2e-05	-2.20694	preferentially expressed antigen in melanoma

## Sheet: DEGsAll37991
FAM221A	ILMN_1674498	2.73e-15	4.14e-17	-2.00016	family with sequence similarity 221 member A
CCDC178	ILMN_1673320	3.21e-11	1.42e-12	-2.00178	coiled-coil domain containing 178
STAB2	ILMN_1677497	2.37e-10	1.32e-11	-2.00182	stabilin 2
ATP13A5	ILMN_1775285	1.43e-07	1.6e-08	-2.00351	ATPase 13A5
PGM5	ILMN_1781388	3.09e-12	1.05e-13	-2.00796	phosphoglucomutase 5
CTTNBP2	ILMN_1759920	4.83e-17	4.07e-19	-2.0085	cortactin binding protein 2
FITM1	ILMN_1764557	2.92e-10	1.67e-11	-2.00953	fat storage inducing transmembrane protein 1
BCO1	ILMN_1814686	6.1e-10	3.77e-11	-2.01397	beta-carotene oxygenase 1
SIM2	ILMN_1673886	5.9e-07	7.78e-08	-2.01716	single-minded family bHLH transcription factor 2
FAM150B	ILMN_2089752	3.34e-14	6.45e-16	-2.01919	family with sequence similarity 150 member B
ANO5	ILMN_1690154	1.92e-09	1.33e-10	-2.01923	anoctamin 5
C2orf54	ILMN_1665471	5.06e-10	3.07e-11	-2.01945	chromosome 2 open reading frame 54
KRTAP11-1	ILMN_1798206	3.41e-05	6.92e-06	-2.02046	keratin associated protein 11-1
KRT84	ILMN_1806284	0.000423	0.000114	-2.03328	keratin 84
MYLPF	ILMN_1759962	1.49e-06	2.19e-07	-2.03668	myosin light chain, phosphorylatable, fast skeletal muscle
GLB1L2	ILMN_2144401	1.08e-12	3.24e-14	-2.03825	galactosidase beta 1 like 2
PPARGC1A	ILMN_1750062	1.98e-13	4.86e-15	-2.03959	PPARG coactivator 1 alpha
KRTAP3-2	ILMN_2108025	1.09e-07	1.18e-08	-2.04221	keratin associated protein 3-2
UGT1A6	ILMN_1706390	6.16e-09	4.88e-10	-2.0423	UDP glucuronosyltransferase family 1 member A6
TMEM100	ILMN_1698259	7.08e-18	4.5e-20	-2.04279	transmembrane protein 100
CSN3	ILMN_1792400	0.000253	6.44e-05	-2.04313	casein kappa
GRIN3A	ILMN_1758400	3.92e-12	1.38e-13	-2.04408	glutamate ionotropic receptor NMDA type subunit 3A
NSUN7	ILMN_2205882	2.44e-16	2.56e-18	-2.04436	NOP2/Sun RNA methyltransferase family member 7
STXBP6	ILMN_2172969	5.25e-16	6.08e-18	-2.04454	syntaxin binding protein 6
CA8	ILMN_1696615	5.24e-12	1.9e-13	-2.04691	carbonic anhydrase 8
	ILMN_1683377	6.39e-18	4e-20	-2.04747
PART1	ILMN_1724265	2.32e-08	2.11e-09	-2.04891	prostate androgen-regulated transcript 1 (non-protein coding)
MYLK3	ILMN_1718193	9.14e-09	7.52e-10	-2.05524	myosin light chain kinase 3
TNNI2	ILMN_2169261	7.7e-08	8.03e-09	-2.07198	troponin I2, fast skeletal type
KCNAB1	ILMN_1744968	6.53e-16	8.1e-18	-2.07405	potassium voltage-gated channel subfamily A member regulatory beta subunit 1
ANK2	ILMN_1776363	2.5e-13	6.24e-15	-2.07527	ankyrin 2, neuronal
PGM5	ILMN_1709590	1.08e-12	3.25e-14	-2.07689	phosphoglucomutase 5
TMEM74	ILMN_2066534	2.99e-14	5.71e-16	-2.08013	transmembrane protein 74
ZFP28	ILMN_1766544	1.27e-17	8.75e-20	-2.08077	ZFP28 zinc finger protein
PROM1	ILMN_1786720	2.3e-05	4.47e-06	-2.08245	prominin 1
COMP	ILMN_1677636	2.11e-07	2.5e-08	-2.08678	cartilage oligomeric matrix protein
ELF5	ILMN_1813270	3.8e-07	4.78e-08	-2.09201	E74 like ETS transcription factor 5
LRFN5	ILMN_2139125	6.01e-11	2.89e-12	-2.09484	leucine rich repeat and fibronectin type III domain containing 5
GFRA1	ILMN_1725678	5.58e-16	6.64e-18	-2.09604	GDNF family receptor alpha 1
IL36A	ILMN_1704000	2.93e-05	5.85e-06	-2.10221	interleukin 36, alpha
PGM5	ILMN_2271149	1.32e-12	4.06e-14	-2.10243	phosphoglucomutase 5
KRT36	ILMN_1790252	4.18e-05	8.68e-06	-2.10497	keratin 36
SMPX	ILMN_2162603	3.35e-07	4.17e-08	-2.10806	small muscle protein, X-linked
GAS2	ILMN_1804569	4.58e-16	5.17e-18	-2.10864	growth arrest specific 2
FAM189A2	ILMN_2179717	1.03e-15	1.35e-17	-2.10939	family with sequence similarity 189 member A2
SLITRK3	ILMN_1736969	1.51e-10	7.97e-12	-2.11031	SLIT and NTRK like family member 3
CALML6	ILMN_1739162	1.76e-13	4.21e-15	-2.11144	calmodulin like 6
C15orf59	ILMN_2141118	1.26e-13	2.89e-15	-2.11332	chromosome 15 open reading frame 59
TLX1	ILMN_1677564	7.62e-07	1.04e-07	-2.11494	T-cell leukemia homeobox 1
CES1	ILMN_2359945	3.63e-09	2.69e-10	-2.11684	carboxylesterase 1
DGKB	ILMN_1810335	2.44e-13	6.07e-15	-2.11726	diacylglycerol kinase beta
FAM149A	ILMN_1786278	2.29e-16	2.37e-18	-2.12339	family with sequence similarity 149 member A
	ILMN_1728742	1.11e-16	1.05e-18	-2.12356
SNX31	ILMN_1766770	5.83e-10	3.59e-11	-2.12472	sorting nexin 31
B3GALT5	ILMN_2378654	4.88e-09	3.76e-10	-2.12519	beta-1,3-galactosyltransferase 5
APOBEC2	ILMN_1719143	3.23e-08	3.05e-09	-2.12738	apolipoprotein B mRNA editing enzyme catalytic subunit 2
PLP1	ILMN_1790106	1.12e-17	7.49e-20	-2.13034	proteolipid protein 1
NME5	ILMN_1784783	1.49e-09	9.98e-11	-2.13235	NME/NM23 family member 5
HRASLS	ILMN_1655867	2.14e-11	9.02e-13	-2.13381	HRAS like suppressor
OPRPN	ILMN_1729476	0.00015	3.6e-05	-2.13469	opiorphin prepropeptide
OTC	ILMN_1749114	8.92e-14	1.96e-15	-2.13571	ornithine carbamoyltransferase
ASB10	ILMN_1781148	4.84e-09	3.73e-10	-2.14085	ankyrin repeat and SOCS box containing 10
OXGR1	ILMN_2163975	4.88e-13	1.32e-14	-2.14267	oxoglutarate receptor 1
ADAMTS19	ILMN_1656171	1.21e-15	1.63e-17	-2.14622	ADAM metallopeptidase with thrombospondin type 1 motif 19
TYR	ILMN_1788774	3.13e-07	3.86e-08	-2.15044	tyrosinase
FAM184A	ILMN_1696699	4.57e-18	2.57e-20	-2.1507	family with sequence similarity 184 member A
COLCA1	ILMN_1727178	3.8e-12	1.33e-13	-2.15154	colorectal cancer associated 1
ART3	ILMN_1693218	1.25e-08	1.06e-09	-2.16745	ADP-ribosyltransferase 3
SLN	ILMN_1778595	1.04e-07	1.13e-08	-2.16845	sarcolipin
RPS6KA6	ILMN_1807968	4.96e-18	2.87e-20	-2.16901	ribosomal protein S6 kinase A6
SLC25A21	ILMN_1780417	1.66e-14	3.03e-16	-2.16906	solute carrier family 25 member 21
SLC5A7	ILMN_1803748	1.33e-12	4.12e-14	-2.17711	solute carrier family 5 member 7
RORB	ILMN_1746658	3.68e-19	1.44e-21	-2.17785	RAR related orphan receptor B
PRELP	ILMN_2395156	7.08e-17	6.17e-19	-2.1781	proline and arginine rich end leucine rich repeat protein
FAM107A	ILMN_1743445	1.51e-14	2.74e-16	-2.17973	family with sequence similarity 107 member A
CAMK2B	ILMN_2376194	1.95e-07	2.28e-08	-2.1809	calcium/calmodulin dependent protein kinase II beta
CEACAM7	ILMN_1813957	1.39e-05	2.57e-06	-2.18124	carcinoembryonic antigen related cell adhesion molecule 7
	ILMN_1659610	1e-09	6.48e-11	-2.18965
MB	ILMN_1748386	3.46e-10	2.02e-11	-2.1939	myoglobin
CES1P1	ILMN_2150095	6.06e-08	6.15e-09	-2.19733	carboxylesterase 1 pseudogene 1
KCNT2	ILMN_2053345	1.09e-17	7.23e-20	-2.19738	potassium sodium-activated channel subfamily T member 2
FMO2	ILMN_1732158	7.64e-11	3.75e-12	-2.19769	flavin containing monooxygenase 2
GPT	ILMN_1795257	3.1e-15	4.8e-17	-2.19805	glutamic--pyruvic transaminase
S100A1	ILMN_1653494	3.12e-08	2.93e-09	-2.20318	S100 calcium binding protein A1
ABO	ILMN_1656979	7.29e-12	2.75e-13	-2.20374	ABO blood group (transferase A, alpha 1-3-N-acetylgalactosaminyltransferase; transferase B, alpha 1-3-galactosyltransferase)
CAPN9	ILMN_1731073	0.000104	2.4e-05	-2.20593	calpain 9
EDN3	ILMN_1703205	9.07e-12	3.49e-13	-2.21134	endothelin 3
BPIFB1	ILMN_1733904	0.000999	0.000299	-2.21288	BPI fold containing family B member 1
MYH6	ILMN_1784515	1.11e-06	1.58e-07	-2.21532	myosin heavy chain 6
DPT	ILMN_1708107	3.57e-12	1.24e-13	-2.21624	dermatopontin
TNNC1	ILMN_1809842	3.74e-07	4.69e-08	-2.22741	troponin C1, slow skeletal and cardiac type
MAL	ILMN_2327860	3.18e-12	1.09e-13	-2.22949	mal, T-cell differentiation protein
PCP4	ILMN_1682326	2.09e-06	3.17e-07	-2.22976	Purkinje cell protein 4
LRRC4C	ILMN_1663037	2.8e-16	3.02e-18	-2.23065	leucine rich repeat containing 4C
IDI2	ILMN_1727756	7.7e-10	4.85e-11	-2.23406	isopentenyl-diphosphate delta isomerase 2
LRRC7	ILMN_1810593	4.03e-13	1.07e-14	-2.23444	leucine rich repeat containing 7
PACRG	ILMN_1802674	3.2e-24	2.36e-27	-2.2347	PARK2 coregulated
MLIP	ILMN_1769789	2.32e-11	9.88e-13	-2.23629	muscular LMNA-interacting protein
DPCR1	ILMN_1687625	1.79e-10	9.64e-12	-2.23912	diffuse panbronchiolitis critical region 1
SLC4A4	ILMN_2184556	2.1e-14	3.92e-16	-2.24148	solute carrier family 4 member 4
ZBTB16	ILMN_2402817	1.12e-09	7.34e-11	-2.24307	zinc finger and BTB domain containing 16
ASPA	ILMN_1692824	8.51e-15	1.44e-16	-2.24695	aspartoacylase
ELANE	ILMN_1706635	1.05e-12	3.13e-14	-2.25007	elastase, neutrophil expressed
HTN1	ILMN_1662481	0.000119	2.77e-05	-2.25609	histatin 1
	ILMN_1719531	1.32e-15	1.81e-17	-2.25689
LRTM1	ILMN_1800302	1.04e-10	5.26e-12	-2.26132	leucine rich repeats and transmembrane domains 1
BTC	ILMN_2081070	1.69e-18	8.21e-21	-2.26674	betacellulin
LRP1B	ILMN_1696587	1.32e-15	1.8e-17	-2.26934	LDL receptor related protein 1B
EYA1	ILMN_1807554	1.64e-11	6.74e-13	-2.27343	EYA transcriptional coactivator and phosphatase 1
SOX10	ILMN_1653750	3.01e-09	2.19e-10	-2.27687	SRY-box 10
FGF7	ILMN_1731240	1.23e-09	8.1e-11	-2.27783	fibroblast growth factor 7
GRIA2	ILMN_1660372	1.57e-07	1.79e-08	-2.28079	glutamate ionotropic receptor AMPA type subunit 2
LVRN	ILMN_1810159	6.54e-12	2.44e-13	-2.29363	laeverin
CLGN	ILMN_2050813	2.75e-12	9.18e-14	-2.29461	calmegin
TOX3	ILMN_2413833	2.33e-12	7.66e-14	-2.29479	TOX high mobility group box family member 3
CYP4Z1	ILMN_1693594	1.03e-12	3.06e-14	-2.30017	cytochrome P450 family 4 subfamily Z member 1
TNNC2	ILMN_1693428	1.19e-09	7.81e-11	-2.30243	troponin C2, fast skeletal type
PPARG	ILMN_1800225	1.26e-17	8.56e-20	-2.30418	peroxisome proliferator activated receptor gamma
ASB15	ILMN_1740528	2.51e-11	1.08e-12	-2.30686	ankyrin repeat and SOCS box containing 15
F8	ILMN_1691584	1.12e-16	1.06e-18	-2.30747	coagulation factor VIII
OSR1	ILMN_2197128	4.8e-13	1.29e-14	-2.3105	odd-skipped related transciption factor 1
ZBTB16	ILMN_2305407	1.76e-09	1.21e-10	-2.31459	zinc finger and BTB domain containing 16
ADGRB3	ILMN_1671076	1.12e-11	4.42e-13	-2.31513	adhesion G protein-coupled receptor B3
MYL1	ILMN_1700860	1.04e-05	1.87e-06	-2.32188	myosin light chain 1
PPARG	ILMN_2364384	2.24e-16	2.31e-18	-2.32305	peroxisome proliferator activated receptor gamma
UNC5D	ILMN_1703826	1.93e-13	4.71e-15	-2.32644	unc-5 netrin receptor D
CCDC110	ILMN_2163206	7.72e-13	2.21e-14	-2.32766	coiled-coil domain containing 110
BPIFB2	ILMN_1796928	0.000248	6.28e-05	-2.33013	BPI fold containing family B member 2
TFF3	ILMN_1811387	3.27e-12	1.12e-13	-2.33236	trefoil factor 3
FNDC5	ILMN_1761084	5.46e-16	6.36e-18	-2.33238	fibronectin type III domain containing 5
MYBPC1	ILMN_1752075	2.19e-06	3.35e-07	-2.3331	myosin binding protein C, slow type
SH3GL2	ILMN_1661491	1.01e-16	9.45e-19	-2.33815	SH3 domain containing GRB2 like 2, endophilin A1
ANGPTL7	ILMN_1813361	1.14e-14	1.98e-16	-2.34574	angiopoietin like 7
EYA1	ILMN_2322874	5.76e-12	2.12e-13	-2.34679	EYA transcriptional coactivator and phosphatase 1
IL17D	ILMN_1753823	9.23e-17	8.5e-19	-2.34961	interleukin 17D
KAZALD1	ILMN_1684755	4.9e-16	5.57e-18	-2.34964	Kazal type serine peptidase inhibitor domain 1
IGSF1	ILMN_1679299	9.24e-14	2.04e-15	-2.35186	immunoglobulin superfamily member 1
AMOT	ILMN_1792409	2.69e-19	9.66e-22	-2.35647	angiomotin
GALNT16	ILMN_2077952	4.78e-11	2.23e-12	-2.35718	polypeptide N-acetylgalactosaminyltransferase 16
KCNJ16	ILMN_1813741	3.5e-10	2.04e-11	-2.35759	potassium voltage-gated channel subfamily J member 16
CYP11A1	ILMN_1768820	1.04e-18	4.64e-21	-2.36263	cytochrome P450 family 11 subfamily A member 1
EDN3	ILMN_2358886	6.81e-12	2.56e-13	-2.3724	endothelin 3
MYOM1	ILMN_1680344	4.8e-11	2.24e-12	-2.38199	myomesin 1
CRNN	ILMN_1727220	9.61e-09	7.96e-10	-2.38621	cornulin
HLF	ILMN_1722829	1.62e-17	1.16e-19	-2.39297	HLF, PAR bZIP transcription factor
ACSM3	ILMN_1771084	1.88e-21	3.39e-24	-2.3989	acyl-CoA synthetase medium-chain family member 3
SYNGR1	ILMN_1727805	5.9e-16	7.26e-18	-2.39946	synaptogyrin 1
AADAC	ILMN_1760414	1.52e-09	1.02e-10	-2.4002	arylacetamide deacetylase
MAL	ILMN_2320330	9.04e-11	4.53e-12	-2.40357	mal, T-cell differentiation protein
FGF14	ILMN_1751495	2.36e-19	8.36e-22	-2.40715	fibroblast growth factor 14
ENPP6	ILMN_1676383	1.73e-10	9.28e-12	-2.40741	ectonucleotide pyrophosphatase/phosphodiesterase 6
CYP4B1	ILMN_2173291	5.21e-13	1.42e-14	-2.40769	cytochrome P450 family 4 subfamily B member 1
ALDH1A2	ILMN_1748538	1.37e-12	4.26e-14	-2.41165	aldehyde dehydrogenase 1 family member A2
MYBPC1	ILMN_2330170	8.16e-11	4.03e-12	-2.41687	myosin binding protein C, slow type
RIC3	ILMN_1749077	2.38e-18	1.26e-20	-2.41724	RIC3 acetylcholine receptor chaperone
LONRF2	ILMN_1751016	2.04e-18	1.04e-20	-2.42009	LON peptidase N-terminal domain and ring finger 2
ATP2A1	ILMN_1709541	1.07e-07	1.15e-08	-2.42039	ATPase sarcoplasmic/endoplasmic reticulum Ca2+ transporting 1
MUC21	ILMN_2356599	1.73e-13	4.15e-15	-2.42476	mucin 21, cell surface associated
	ILMN_1726711	1.4e-10	7.37e-12	-2.42486
PRKAA2	ILMN_1668778	5.24e-13	1.44e-14	-2.42557	protein kinase AMP-activated catalytic subunit alpha 2
UPK1A	ILMN_1655637	2.63e-09	1.88e-10	-2.42625	uroplakin 1A
ATP1A2	ILMN_1777411	2.05e-08	1.84e-09	-2.43991	ATPase Na+/K+ transporting subunit alpha 2
YBX2	ILMN_1755354	8.49e-16	1.09e-17	-2.44447	Y-box binding protein 2
TCAP	ILMN_1804316	3.63e-11	1.62e-12	-2.44926	titin-cap
MGST1	ILMN_1781952	3.56e-07	4.44e-08	-2.45515	microsomal glutathione S-transferase 1
ZIM2	ILMN_1775138	2.35e-11	1e-12	-2.45874	zinc finger imprinted 2
CD300LG	ILMN_2174805	1.63e-14	2.97e-16	-2.46876	CD300 molecule like family member g
SCGB1D2	ILMN_1714536	8.36e-08	8.81e-09	-2.46947	secretoglobin family 1D member 2
AGTR1	ILMN_1814327	2.6e-09	1.86e-10	-2.47094	angiotensin II receptor type 1
ASB12	ILMN_1656364	3.86e-17	3.13e-19	-2.47659	ankyrin repeat and SOCS box containing 12
SERPINI2	ILMN_1726225	7.75e-24	6.63e-27	-2.47773	serpin family I member 2
PEG3	ILMN_1675331	4.8e-14	9.77e-16	-2.48213	paternally expressed 3
FUT6	ILMN_1761275	1.88e-13	4.58e-15	-2.48537	fucosyltransferase 6
AQP7	ILMN_1738494	1.93e-14	3.58e-16	-2.48921	aquaporin 7
NDNF	ILMN_1689176	6.09e-16	7.52e-18	-2.49423	neuron derived neurotrophic factor
NR3C2	ILMN_2210934	1.31e-16	1.29e-18	-2.49504	nuclear receptor subfamily 3 group C member 2
ACTA1	ILMN_2125869	1.45e-06	2.13e-07	-2.49873	actin, alpha 1, skeletal muscle
MSTN	ILMN_1780516	8.03e-15	1.36e-16	-2.50102	myostatin
TFAP2B	ILMN_1758404	7.19e-11	3.51e-12	-2.50414	transcription factor AP-2 beta
PIGR	ILMN_1685387	0.00136	0.000422	-2.50953	polymeric immunoglobulin receptor
HMGCLL1	ILMN_1716377	1.79e-17	1.32e-19	-2.51132	3-hydroxymethyl-3-methylglutaryl-CoA lyase like 1
ANKS1B	ILMN_1696131	1.18e-18	5.46e-21	-2.5162	ankyrin repeat and sterile alpha motif domain containing 1B
PGAM2	ILMN_1668072	6.55e-14	1.39e-15	-2.52429	phosphoglycerate mutase 2
CP	ILMN_1813206	7.98e-10	5.04e-11	-2.52564	ceruloplasmin (ferroxidase)
GADL1	ILMN_1700703	1.37e-10	7.16e-12	-2.53346	glutamate decarboxylase like 1
KRTAP13-2	ILMN_1758039	4.63e-06	7.68e-07	-2.53405	keratin associated protein 13-2
ROBO2	ILMN_2189306	4.51e-13	1.2e-14	-2.53646	roundabout guidance receptor 2
MAPT	ILMN_1710903	7.86e-16	9.87e-18	-2.53957	microtubule associated protein tau
MB	ILMN_1666109	2.93e-09	2.13e-10	-2.54907	myoglobin
KLHL41	ILMN_2218604	7.23e-10	4.52e-11	-2.55175	kelch like family member 41
MYOZ3	ILMN_1774350	6.67e-11	3.22e-12	-2.55854	myozenin 3
SGCG	ILMN_1659649	6.71e-12	2.51e-13	-2.5612	sarcoglycan gamma
CAB39L	ILMN_1660815	5.68e-21	1.25e-23	-2.5634	calcium binding protein 39 like
COBL	ILMN_1711888	2.23e-19	7.82e-22	-2.57099	cordon-bleu WH2 repeat protein
SLC27A6	ILMN_2377199	1.59e-29	1.29e-33	-2.57578	solute carrier family 27 member 6
DYNAP	ILMN_1746670	2.6e-11	1.12e-12	-2.58595	dynactin associated protein
FGF10	ILMN_2110110	3.36e-19	1.29e-21	-2.5962	fibroblast growth factor 10
CACNB4	ILMN_1673503	1.05e-25	3.86e-29	-2.59931	calcium voltage-gated channel auxiliary subunit beta 4
KEL	ILMN_1738468	4.15e-15	6.63e-17	-2.6018	Kell blood group, metallo-endopeptidase
GSTA1	ILMN_2113470	5.17e-08	5.15e-09	-2.60903	glutathione S-transferase alpha 1
CDO1	ILMN_2234187	8.77e-16	1.13e-17	-2.61	cysteine dioxygenase type 1
ENPP5	ILMN_1660727	2.07e-17	1.55e-19	-2.61416	ectonucleotide pyrophosphatase/phosphodiesterase 5 (putative)
SERPINA5	ILMN_1759910	4.57e-18	2.57e-20	-2.63106	serpin family A member 5
ATP6V0A4	ILMN_2394287	8.73e-10	5.58e-11	-2.64459	ATPase H+ transporting V0 subunit a4
CD36	ILMN_1665132	1.41e-13	3.31e-15	-2.65267	CD36 molecule
C1orf168	ILMN_1761999	4.81e-11	2.24e-12	-2.65395	chromosome 1 open reading frame 168
MYBPC1	ILMN_1812615	7.72e-13	2.21e-14	-2.65529	myosin binding protein C, slow type
FAM3D	ILMN_1720433	9.3e-10	5.99e-11	-2.6606	family with sequence similarity 3 member D
NLGN1	ILMN_1739521	3.8e-17	3.05e-19	-2.67982	neuroligin 1
MLXIPL	ILMN_2399919	5.6e-14	1.16e-15	-2.68353	MLX interacting protein like
SBSPON	ILMN_1808245	3.28e-15	5.15e-17	-2.68835	somatomedin B and thrombospondin type 1 domain containing
MYRIP	ILMN_1668125	5.21e-13	1.42e-14	-2.69268	myosin VIIA and Rab interacting protein
DKK4	ILMN_1712729	9.42e-11	4.73e-12	-2.69536	dickkopf WNT signaling pathway inhibitor 4
FAM3B	ILMN_1685767	3.38e-23	3.86e-26	-2.69678	family with sequence similarity 3 member B
COX6A2	ILMN_1752481	1.07e-08	8.98e-10	-2.69728	cytochrome c oxidase subunit 6A2
CKM	ILMN_1757521	1.85e-09	1.27e-10	-2.70737	creatine kinase, M-type
SCN7A	ILMN_1773271	2.44e-16	2.57e-18	-2.70872	sodium voltage-gated channel alpha subunit 7
PLA2G2A	ILMN_1740586	2.08e-10	1.14e-11	-2.71769	phospholipase A2 group IIA
FHL2	ILMN_1678643	5.76e-16	6.98e-18	-2.72373	four and a half LIM domains 2
CSRP3	ILMN_1796269	4.05e-06	6.64e-07	-2.7258	cysteine and glycine rich protein 3
TMOD4	ILMN_1794163	4.55e-11	2.1e-12	-2.73015	tropomodulin 4
F10	ILMN_1670708	5.46e-16	6.36e-18	-2.73363	coagulation factor X
THRSP	ILMN_1794844	3.95e-09	2.96e-10	-2.73615	thyroid hormone responsive
IRX6	ILMN_1758705	1.06e-17	6.93e-20	-2.73792	iroquois homeobox 6
SIM2	ILMN_1700448	3.37e-08	3.2e-09	-2.75973	single-minded family bHLH transcription factor 2
ARHGEF26	ILMN_1773042	7.52e-21	1.72e-23	-2.76594	Rho guanine nucleotide exchange factor 26
PPP1R1B	ILMN_2304495	2.52e-08	2.31e-09	-2.76847	protein phosphatase 1 regulatory inhibitor subunit 1B
PCDH20	ILMN_1703572	8.59e-17	7.81e-19	-2.7785	protocadherin 20
HFE2	ILMN_2324584	3.84e-07	4.83e-08	-2.77888	hemochromatosis type 2 (juvenile)
ESRRG	ILMN_1661994	6.51e-12	2.43e-13	-2.78855	estrogen related receptor gamma
	ILMN_1715505	2.41e-10	1.34e-11	-2.7926
CDH10	ILMN_1791270	2.47e-16	2.62e-18	-2.79954	cadherin 10
MYOT	ILMN_1656395	1.38e-09	9.22e-11	-2.80047	myotilin
TSPAN8	ILMN_1683263	8.17e-21	1.93e-23	-2.80822	tetraspanin 8
HMGCLL1	ILMN_2339192	6.41e-17	5.57e-19	-2.81538	3-hydroxymethyl-3-methylglutaryl-CoA lyase like 1
TF	ILMN_1768425	2.85e-14	5.42e-16	-2.82174	transferrin
PLD5	ILMN_1706051	6.73e-15	1.12e-16	-2.82878	phospholipase D family member 5
PMP2	ILMN_1740706	2.9e-13	7.39e-15	-2.8341	peripheral myelin protein 2
CKMT2	ILMN_1764266	9.96e-13	2.94e-14	-2.83634	creatine kinase, mitochondrial 2
LHCGR	ILMN_1788098	3.72e-17	2.97e-19	-2.84029	luteinizing hormone/choriogonadotropin receptor
GPC3	ILMN_2051972	1.09e-16	1.03e-18	-2.8414	glypican 3
PPP1R9A	ILMN_1741674	5.25e-13	1.44e-14	-2.84293	protein phosphatase 1 regulatory subunit 9A
VIT	ILMN_2111255	1.3e-21	2.19e-24	-2.84354	vitrin
MYL2	ILMN_2113807	1.73e-07	2e-08	-2.84992	myosin light chain 2
	ILMN_2322996	1.65e-12	5.21e-14	-2.85411
NRAP	ILMN_1711027	4.08e-13	1.08e-14	-2.86112	nebulin related anchoring protein
KRT222	ILMN_1801090	4.73e-18	2.68e-20	-2.86318	keratin 222
TRPV6	ILMN_1674533	3.9e-17	3.18e-19	-2.86551	transient receptor potential cation channel subfamily V member 6
SCIN	ILMN_1813561	4.28e-17	3.52e-19	-2.87335	scinderin
MUC7	ILMN_1798931	6.81e-06	1.17e-06	-2.8759	mucin 7, secreted
RPRML	ILMN_1676504	1.32e-15	1.82e-17	-2.87794	reprimo like
LINGO4	ILMN_2056815	1.4e-13	3.28e-15	-2.87805	leucine rich repeat and Ig domain containing 4
IGSF10	ILMN_1682100	3.23e-26	9.21e-30	-2.89085	immunoglobulin superfamily member 10
RANBP3L	ILMN_2094856	2.94e-14	5.61e-16	-2.89284	RAN binding protein 3 like
SORCS1	ILMN_1680251	1.89e-18	9.48e-21	-2.89921	sortilin related VPS10 domain containing receptor 1
CA4	ILMN_1695157	5e-17	4.24e-19	-2.9016	carbonic anhydrase 4
KLHL40	ILMN_1754048	1.02e-09	6.61e-11	-2.91962	kelch like family member 40
OGN	ILMN_2387105	2.88e-15	4.4e-17	-2.91963	osteoglycin
TYRP1	ILMN_2054652	1.5e-12	4.69e-14	-2.92526	tyrosinase related protein 1
C1QTNF7	ILMN_1662935	6.23e-24	5.08e-27	-2.92635	C1q and tumor necrosis factor related protein 7
TMPRSS11B	ILMN_1748675	1.55e-09	1.04e-10	-2.92984	transmembrane protease, serine 11B
C7	ILMN_1687848	2.7e-13	6.83e-15	-2.9317	complement component 7
XKR4	ILMN_1661309	1.36e-17	9.51e-20	-2.93443	XK related 4
ODAM	ILMN_1729851	3.94e-07	4.97e-08	-2.94009	odontogenic, ameloblast asssociated
ZDHHC15	ILMN_1737320	2.38e-20	6.22e-23	-2.94917	zinc finger DHHC-type containing 15
XIRP2	ILMN_2343361	2.44e-10	1.36e-11	-2.96144	xin actin binding repeat containing 2
KIAA2022	ILMN_1788400	4.61e-20	1.31e-22	-2.97103	KIAA2022
OGN	ILMN_1790098	3.99e-15	6.29e-17	-2.9837	osteoglycin
PCOLCE2	ILMN_1746888	3.41e-17	2.7e-19	-2.98383	procollagen C-endopeptidase enhancer 2
WNK4	ILMN_1669114	1.54e-16	1.53e-18	-2.98605	WNK lysine deficient protein kinase 4
MAPT	ILMN_2310814	1.37e-18	6.43e-21	-2.98768	microtubule associated protein tau
KBTBD12	ILMN_1713523	1.43e-11	5.8e-13	-2.98838	kelch repeat and BTB domain containing 12
ZG16B	ILMN_1753139	4.91e-07	6.32e-08	-2.99794	zymogen granule protein 16B
PTGIS	ILMN_1667692	3.96e-14	7.81e-16	-3.01064	prostaglandin I2 (prostacyclin) synthase
CADM2	ILMN_1664679	1.95e-15	2.77e-17	-3.01498	cell adhesion molecule 2
GATM	ILMN_1729180	1.98e-24	1.13e-27	-3.02408	glycine amidinotransferase
GSTM5	ILMN_1750790	1.39e-24	6.23e-28	-3.02708	glutathione S-transferase mu 5
LAMB4	ILMN_1792301	6.61e-21	1.48e-23	-3.04446	laminin subunit beta 4
LRRC26	ILMN_2249018	2.8e-11	1.22e-12	-3.05667	leucine rich repeat containing 26
SLC6A4	ILMN_1683694	1.16e-18	5.29e-21	-3.06573	solute carrier family 6 member 4
PYGM	ILMN_1720849	1.69e-15	2.36e-17	-3.067	phosphorylase, glycogen, muscle
CNTFR	ILMN_1809456	3.26e-18	1.78e-20	-3.06806	ciliary neurotrophic factor receptor
AADACL2	ILMN_1752884	4.98e-09	3.85e-10	-3.07459	arylacetamide deacetylase like 2
GDF10	ILMN_1678191	1.07e-19	3.42e-22	-3.07933	growth differentiation factor 10
[truncated: 73 more rows]

## Sheet: DEGs2FC37991
Gene.symbol	ID	adj.P.Val	P.Value	logFC	Gene.title
[truncated: 513 more rows]

## Sheet: EnrichedPathways37991
ENrichedPathways	p-values
[truncated: 46 more rows]
